# Supplementary material for: Animal-vehicle collisions during the COVID-19 lockdown in early 2020 in the Krakow metropolitan region, Poland
Source: Sci Rep. 2022 May 9;12:7572. doi: 10.1038/s41598-022-11526-9 (PMC9082987; doi:10.1038/s41598-022-11526-9)
Supplement: Supplementary file 1 — Supplementary Information 1. [file 41598_2022_11526_MOESM1_ESM.xlsx]

## Sheet: Table S1_AVC data
ID	Communes	Day	Month	Year	incoming call (time)	Location	Class	Taxon common name	Species scientific name
1	KRAKOW	1	1	2019	12:56:00	Śliwiaka	Aves (birds)	birds	NA
2	KRAKOW	1	1	2019	18:20:00	29 Listopada	Mammalia (mammals)	red fox	Vulpes vulpes
3	KRAKOW	2	1	2019	10:58:00	Winnicka	Mammalia (mammals)	wild boar	Sus scrofa
4	KRAKOW	4	1	2019	21:38:00	Na Zakolu wisły	Aves (birds)	birds	NA
5	KRAKOW	4	1	2019	22:38:00	Jana Pawła II	Mammalia (mammals)	roe deer	Capreolus capreolus
6	KRAKOW	5	1	2019	19:06:00	Nowohucka	Mammalia (mammals)	red fox	Vulpes vulpes
7	KRAKOW	7	1	2019	10:05:00	Żołnierska	Aves (birds)	birds	NA
8	KRAKOW	8	1	2019	03:13:00	Podbipiety	Mammalia (mammals)	wild boar	Sus scrofa
9	KRAKOW	10	1	2019	06:31:00	Jasnogorska	Mammalia (mammals)	roe deer	Capreolus capreolus
10	KRAKOW	10	1	2019	08:09:00	Tyniecka 151	Mammalia (mammals)	roe deer	Capreolus capreolus
11	KRAKOW	10	1	2019	17:05:00	Kościelnicka 1A-1B	Mammalia (mammals)	roe deer	Capreolus capreolus
12	KRAKOW	11	1	2019	16:35:00	Strażacka 31C	Mammalia (mammals)	roe deer	Capreolus capreolus
13	KRAKOW	13	1	2019	11:30:00	Nowolipki	Aves (birds)	birds	NA
14	KRAKOW	16	1	2019	23:12:00	Opolska	Mammalia (mammals)	red fox	Vulpes vulpes
15	KRAKOW	20	1	2019	18:48:00	Al. Powstańców Ślaskich	Aves (birds)	birds	NA
16	KRAKOW	22	1	2019	15:29:00	Pułłanki	Mammalia (mammals)	red fox	Vulpes vulpes
17	KRAKOW	26	1	2019	07:38:00	Taklińskiego	Mammalia (mammals)	red fox	Vulpes vulpes
18	KRAKOW	26	1	2019	11:31:00	Jasnogórska/Ojcowska	Mammalia (mammals)	roe deer	Capreolus capreolus
19	KRAKOW	26	1	2019	15:50:00	Myslenicka	Aves (birds)	birds	NA
20	KRAKOW	26	1	2019	18:50:00	Tyniecka 151	Mammalia (mammals)	wild boar	Sus scrofa
21	KRAKOW	27	1	2019	06:54:00	Śliwiaka	Mammalia (mammals)	roe deer	Capreolus capreolus
22	KRAKOW	29	1	2019	20:22:00	Mackiewicza 3A	Aves (birds)	birds	NA
23	KRAKOW	30	1	2019	07:06:00	Wielicka/wolska	Mammalia (mammals)	red fox	Vulpes vulpes
24	KRAKOW	30	1	2019	12:16:00	Podbipiety 72	Mammalia (mammals)	wild boar	Sus scrofa
25	KRAKOW	30	1	2019	15:37:00	Łokietka	Mammalia (mammals)	roe deer	Capreolus capreolus
26	KRAKOW	31	1	2019	07:24:00	Dozynkowa 81	Mammalia (mammals)	roe deer	Capreolus capreolus
27	KRAKOW	31	1	2019	20:35:00	Norymberska	Mammalia (mammals)	brown hare	Lepus europaeus
28	NIEPOLOMICE	2	1	2019	21:48:00	Portowa34A	Aves (birds)	birds	NA
29	NIEPOLOMICE	11	1	2019	06:57:00	Wroniarka 2-2A	Mammalia (mammals)	roe deer	Capreolus capreolus
30	NIEPOLOMICE	16	1	2019	14:50:00	Niepołomicka 35	Mammalia (mammals)	roe deer	Capreolus capreolus
31	NIEPOLOMICE	20	1	2019	12:16:00	Staniątki	Mammalia (mammals)	roe deer	Capreolus capreolus
32	NIEPOLOMICE	21	1	2019	16:59:00	strażnica Niepołomice	Aves (birds)	birds	NA
33	NIEPOLOMICE	28	1	2019	09:16:00	Wola Batorska 887	Mammalia (mammals)	roe deer	Capreolus capreolus
34	WIELICZKA	2	1	2019	09:47:00	Koźmice Wielkie	Mammalia (mammals)	wild boar	Sus scrofa
35	WIELICZKA	7	1	2019	17:26:00	Dobczycka	Mammalia (mammals)	roe deer	Capreolus capreolus
36	WIELICZKA	7	1	2019	18:39:00	Węgrzce Wielkie	Mammalia (mammals)	roe deer	Capreolus capreolus
37	WIELICZKA	9	1	2019	11:21:00	Koźmice wielkie 370	Mammalia (mammals)	roe deer	Capreolus capreolus
38	WIELICZKA	11	1	2019	15:22:00	Niepołomska 11	Mammalia (mammals)	red fox	Vulpes vulpes
39	WIELICZKA	14	1	2019	06:59:00	Powstania Styczniowego	Mammalia (mammals)	roe deer	Capreolus capreolus
40	WIELICZKA	18	1	2019	09:12:00	Węgrzce Wielkie 328	Mammalia (mammals)	roe deer	Capreolus capreolus
41	WIELICZKA	29	1	2019	11:07:00	Lednica Gorna 221	Mammalia (mammals)	roe deer	Capreolus capreolus
42	WIELICZKA	29	1	2019	15:00:00	Sułkow 255	Mammalia (mammals)	roe deer	Capreolus capreolus
43	WIELICZKA	30	1	2019	07:15:00	Grabie 70	Mammalia (mammals)	roe deer	Capreolus capreolus
44	KRAKOW	1	2	2019	07:16:00	Puszkarska	Mammalia (mammals)	red fox	Vulpes vulpes
45	KRAKOW	1	2	2019	11:06:00	Stelmachów/Jordanowska	Mammalia (mammals)	wild boar	Sus scrofa
46	KRAKOW	1	2	2019	11:12:00	Ptaszyckiego	Mammalia (mammals)	red fox	Vulpes vulpes
47	KRAKOW	2	1	2019	12:45:00	Nad Fosą 15	Mammalia (mammals)	wild boar	Sus scrofa
48	KRAKOW	3	1	2019	11:45:00	Winnicka	Mammalia (mammals)	roe deer	Capreolus capreolus
49	KRAKOW	4	2	2019	16:41:00	Dozynkowa 140	Mammalia (mammals)	roe deer	Capreolus capreolus
50	KRAKOW	4	2	2019	17:41:00	Kocmyrzowska 43	Mammalia (mammals)	red fox	Vulpes vulpes
51	KRAKOW	6	2	2019	08:26:00	Norymberska	Mammalia (mammals)	roe deer	Capreolus capreolus
52	KRAKOW	6	2	2019	12:13:00	Gaik	Mammalia (mammals)	red fox	Vulpes vulpes
53	KRAKOW	7	2	2019	12:52:00	Dożynkowa	Mammalia (mammals)	roe deer	Capreolus capreolus
54	KRAKOW	7	2	2019	13:52:00	hedgehogiorko 12	Mammalia (mammals)	roe deer	Capreolus capreolus
55	KRAKOW	7	2	2019	16:19:00	Dziekanowicka	Mammalia (mammals)	roe deer	Capreolus capreolus
56	KRAKOW	7	2	2019	19:48:00	Łutnia	Mammalia (mammals)	wild boar	Sus scrofa
57	KRAKOW	8	2	2019	07:10:00	Krzemieniecka 40	Mammalia (mammals)	roe deer	Capreolus capreolus
58	KRAKOW	8	2	2019	13:43:00	Ks.Józefa	Mammalia (mammals)	wild boar	Sus scrofa
59	KRAKOW	8	2	2019	14:17:00	Łutnia 57	Mammalia (mammals)	roe deer	Capreolus capreolus
60	KRAKOW	9	2	2019	09:19:00	Dożynkowa 81	Mammalia (mammals)	roe deer	Capreolus capreolus
61	KRAKOW	11	2	2019	11:31:00	Ptaszyckiego	Mammalia (mammals)	red fox	Vulpes vulpes
62	KRAKOW	12	2	2019	11:40:00	Ptaszyckiego 25	Mammalia (mammals)	red fox	Vulpes vulpes
63	KRAKOW	12	2	2019	18:19:00	Dożynkowa 81	Mammalia (mammals)	roe deer	Capreolus capreolus
64	KRAKOW	12	2	2019	20:10:00	Raczkiewicza	Mammalia (mammals)	wild boar	Sus scrofa
65	KRAKOW	13	2	2019	18:32:00	Rączna/Półłanki	Mammalia (mammals)	roe deer	Capreolus capreolus
66	KRAKOW	14	2	2019	13:33:00	Tamana Dąbiu/Bulwary	Aves (birds)	birds	NA
67	KRAKOW	14	2	2019	14:06:00	Bazarowa 1	Aves (birds)	birds	NA
68	KRAKOW	17	2	2019	19:13:00	Chaubińskiego 132	Mammalia (mammals)	roe deer	Capreolus capreolus
69	KRAKOW	18	2	2019	07:53:00	Podbipięty 51	Mammalia (mammals)	brown hare	Lepus europaeus
70	KRAKOW	18	2	2019	15:15:00	Unruga 12A	Aves (birds)	birds	NA
71	KRAKOW	18	2	2019	18:25:00	Niewodniczańskiego 122	Mammalia (mammals)	roe deer	Capreolus capreolus
72	KRAKOW	18	2	2019	19:58:00	Igolomska	Mammalia (mammals)	wild boar	Sus scrofa
73	KRAKOW	18	2	2019	21:24:00	Łokietka	Mammalia (mammals)	roe deer	Capreolus capreolus
74	KRAKOW	19	2	2019	19:46:00	Ceipłownicza	Mammalia (mammals)	roe deer	Capreolus capreolus
75	KRAKOW	20	2	2019	23:58:00	Glogera 22	Mammalia (mammals)	roe deer	Capreolus capreolus
76	KRAKOW	21	2	2019	12:50:00	Podole	Mammalia (mammals)	red fox	Vulpes vulpes
77	KRAKOW	22	2	2019	12:52:00	Ludwinowska	Mammalia (mammals)	weasel	Mustela nivalis
78	KRAKOW	25	2	2019	17:10:00	Pod mostem Piłsudskiego	Aves (birds)	birds	NA
79	KRAKOW	25	2	2019	19:09:00	Tyniecka	Mammalia (mammals)	wild boar	Sus scrofa
80	KRAKOW	26	2	2019	10:54:00	Brzeska 13	Mammalia (mammals)	roe deer	Capreolus capreolus
81	KRAKOW	26	2	2019	16:33:00	Przy Moście	Mammalia (mammals)	roe deer	Capreolus capreolus
82	KRAKOW	26	2	2019	19:12:00	Tyniecka 115	Mammalia (mammals)	wild boar	Sus scrofa
83	NIEPOLOMICE	2	1	2019	11:57:00	Chobot 40	Mammalia (mammals)	roe deer	Capreolus capreolus
84	NIEPOLOMICE	15	2	2019	07:38:00	Pogdrabie,Krakowska	Aves (birds)	birds	NA
85	NIEPOLOMICE	19	2	2019	15:33:00	Wimera	Mammalia (mammals)	roe deer	Capreolus capreolus
86	NIEPOLOMICE	20	2	2019	18:05:00	Wola Batorska 142	Mammalia (mammals)	roe deer	Capreolus capreolus
87	NIEPOLOMICE	22	2	2019	09:51:00	Droga Królewska	Mammalia (mammals)	roe deer	Capreolus capreolus
88	NIEPOLOMICE	22	2	2019	11:08:00	Wola Zabierzowska 297	Mammalia (mammals)	roe deer	Capreolus capreolus
89	NIEPOLOMICE	23	2	2019	06:44:00	Ochmanów 46	Mammalia (mammals)	roe deer	Capreolus capreolus
90	NIEPOLOMICE	25	2	2019	07:06:00	WolaZabierzowska	Mammalia (mammals)	roe deer	Capreolus capreolus
91	NIEPOLOMICE	25	2	2019	20:01:00	Droga Królewska	Mammalia (mammals)	roe deer	Capreolus capreolus
92	NIEPOLOMICE	28	2	2019	08:31:00	Zakrzów 242	Mammalia (mammals)	roe deer	Capreolus capreolus
93	NIEPOLOMICE	28	2	2019	08:32:00	Zawiła 20	Mammalia (mammals)	red fox	Vulpes vulpes
94	NIEPOLOMICE	28	2	2019	08:32:00	Zawiła 20	Mammalia (mammals)	red fox	Vulpes vulpes
95	NIEPOLOMICE	28	2	2019	08:32:00	Zawiła 20	Mammalia (mammals)	red fox	Vulpes vulpes
96	WIELICZKA	2	2	2019	07:55:00	Podstolice	Mammalia (mammals)	roe deer	Capreolus capreolus
97	WIELICZKA	5	2	2019	09:49:00	Pawlikowice	Mammalia (mammals)	roe deer	Capreolus capreolus
98	WIELICZKA	6	2	2019	08:42:00	Sygneczów	Mammalia (mammals)	roe deer	Capreolus capreolus
99	WIELICZKA	10	2	2019	08:13:00	Niepolomska32	Mammalia (mammals)	roe deer	Capreolus capreolus
100	WIELICZKA	10	2	2019	09:11:00	Podstolice	Mammalia (mammals)	red fox	Vulpes vulpes
101	WIELICZKA	10	2	2019	18:50:00	Brzegi	Mammalia (mammals)	roe deer	Capreolus capreolus
102	WIELICZKA	11	2	2019	10:55:00	Wegrzce wielkie 296	Mammalia (mammals)	roe deer	Capreolus capreolus
103	WIELICZKA	18	2	2019	12:54:00	Gorzków	Mammalia (mammals)	roe deer	Capreolus capreolus
104	WIELICZKA	19	2	2019	05:52:00	Krzyszkowicka/Różana	Mammalia (mammals)	roe deer	Capreolus capreolus
105	WIELICZKA	19	2	2019	07:48:00	Warzyvka	Aves (birds)	birds	NA
106	WIELICZKA	25	2	2019	16:23:00	Mietniowska,wieliczka	Mammalia (mammals)	Eurasian beaver	Castor fiber
107	WIELICZKA	27	2	2019	17:38:00	Koźmice	Mammalia (mammals)	red fox	Vulpes vulpes
108	WIELICZKA	27	2	2019	17:49:00	Długa 23C	Mammalia (mammals)	red fox	Vulpes vulpes
109	KRAKOW	1	3	2019	06:44:00	29 Listopada	Mammalia (mammals)	red fox	Vulpes vulpes
110	KRAKOW	1	3	2019	12:49:00	Biskupińska 13	Aves (birds)	birds	NA
111	KRAKOW	2	3	2019	20:40:00	Górników 3	Aves (birds)	birds	NA
112	KRAKOW	2	3	2019	20:40:00	Górników 3	Aves (birds)	birds	NA
113	KRAKOW	3	3	2019	16:39:00	Norymberska	Mammalia (mammals)	roe deer	Capreolus capreolus
114	KRAKOW	8	3	2019	12:45:00	Mogilska	Mammalia (mammals)	red fox	Vulpes vulpes
115	KRAKOW	8	3	2019	14:29:00	Przy Arce 13	Aves (birds)	birds	NA
116	KRAKOW	9	3	2019	07:21:00	Ks.Józefa 220	Mammalia (mammals)	roe deer	Capreolus capreolus
117	KRAKOW	9	3	2019	10:04:00	Dereniowa 2	Aves (birds)	birds	NA
118	KRAKOW	9	3	2019	12:32:00	Kapelanka	Aves (birds)	birds	NA
119	KRAKOW	9	3	2019	13:00:00	Plażowa	Mammalia (mammals)	wild boar	Sus scrofa
120	KRAKOW	9	3	2019	21:23:00	Wielicka	Mammalia (mammals)	hedgehog	Erinaceus europaeus
121	KRAKOW	10	3	2019	13:33:00	Olszanicka	Mammalia (mammals)	European badger	Meles meles
122	KRAKOW	10	3	2019	13:33:00	Ks.Turka 19	Aves (birds)	birds	NA
123	KRAKOW	11	3	2019	00:48:00	Nowohucka	Mammalia (mammals)	roe deer	Capreolus capreolus
124	KRAKOW	12	3	2019	11:25:00	Christo-Botewa	Mammalia (mammals)	roe deer	Capreolus capreolus
125	KRAKOW	12	3	2019	16:48:00	Odmętowa	Aves (birds)	birds	NA
126	KRAKOW	13	3	2019	01:02:00	CHristo-Botewa/Śliwiaka	Mammalia (mammals)	roe deer	Capreolus capreolus
127	KRAKOW	13	3	2019	08:22:00	Myśliwska12	Aves (birds)	birds	NA
128	KRAKOW	13	3	2019	10:09:00	Solidarności	Mammalia (mammals)	brown hare	Lepus europaeus
129	KRAKOW	13	3	2019	14:42:00	Kobierzyńska 168	Mammalia (mammals)	stone marten	Martes foina
130	KRAKOW	15	3	2019	17:28:00	Igolomska/Nenckiego	Mammalia (mammals)	red fox	Vulpes vulpes
131	KRAKOW	16	3	2019	18:12:00	Dożynkowa	Mammalia (mammals)	roe deer	Capreolus capreolus
132	KRAKOW	17	3	2019	10:42:00	Brzeska 5	Mammalia (mammals)	roe deer	Capreolus capreolus
133	KRAKOW	17	3	2019	16:17:00	Poznańska 10	Aves (birds)	birds	NA
134	KRAKOW	17	3	2019	19:16:00	Zapolskiej 10A	Mammalia (mammals)	red squirrel	Sciurus vulgaris
135	KRAKOW	18	3	2019	09:52:00	Krzemieniecka	Mammalia (mammals)	roe deer	Capreolus capreolus
136	KRAKOW	18	3	2019	18:15:00	Tyniecka 118	Mammalia (mammals)	wild boar	Sus scrofa
137	KRAKOW	19	3	2019	08:29:00	Brzeska	Mammalia (mammals)	roe deer	Capreolus capreolus
138	KRAKOW	19	3	2019	18:16:00	Mostgrunwaldzki	Aves (birds)	birds	NA
139	KRAKOW	20	3	2019	09:48:00	Zielony most	Mammalia (mammals)	red squirrel	Sciurus vulgaris
140	KRAKOW	20	3	2019	14:22:00	Polnych Kwiatów	Mammalia (mammals)	wild boar	Sus scrofa
141	KRAKOW	20	3	2019	21:23:00	Narcyza Wiatra	Mammalia (mammals)	roe deer	Capreolus capreolus
142	KRAKOW	21	3	2019	01:06:00	Ks.Józefa	Mammalia (mammals)	European badger	Meles meles
143	KRAKOW	21	3	2019	16:27:00	Pankiewicza	Mammalia (mammals)	roe deer	Capreolus capreolus
144	KRAKOW	22	3	2019	18:53:00	Glogera/Żwirowa	Mammalia (mammals)	roe deer	Capreolus capreolus
145	KRAKOW	22	3	2019	21:22:00	Herberta	Mammalia (mammals)	hedgehog	Erinaceus europaeus
146	KRAKOW	23	3	2019	11:00:00	Kosocicka90A	Mammalia (mammals)	brown hare	Lepus europaeus
147	KRAKOW	23	3	2019	16:41:00	Zielony Most	Mammalia (mammals)	red squirrel	Sciurus vulgaris
148	KRAKOW	23	3	2019	17:10:00	Pachońskiego	Mammalia (mammals)	red squirrel	Sciurus vulgaris
149	KRAKOW	23	3	2019	20:50:00	Kodomestic catowska	Mammalia (mammals)	roe deer	Capreolus capreolus
150	KRAKOW	24	3	2019	06:24:00	Ks.Józefa	Mammalia (mammals)	roe deer	Capreolus capreolus
151	KRAKOW	25	3	2019	13:15:00	Norymberska	Mammalia (mammals)	roe deer	Capreolus capreolus
152	KRAKOW	25	3	2019	17:23:00	Sodowa	Mammalia (mammals)	red fox	Vulpes vulpes
153	KRAKOW	27	3	2019	10:59:00	Kuźnicy Kołłątajowskiej	Mammalia (mammals)	hedgehog	Erinaceus europaeus
154	KRAKOW	27	3	2019	11:16:00	Św.Jacka	Mammalia (mammals)	red fox	Vulpes vulpes
155	KRAKOW	27	3	2019	11:17:00	Lubostroń 37	Aves (birds)	birds	NA
156	KRAKOW	28	3	2019	12:07:00	Urocze1	Aves (birds)	birds	NA
157	KRAKOW	28	3	2019	12:54:00	Urocze1 zagarażami	Aves (birds)	birds	NA
158	KRAKOW	28	3	2019	16:51:00	Krowoderskich Zuchów 16	Aves (birds)	birds	NA
159	KRAKOW	29	3	2019	21:56:00	Brzeska	Mammalia (mammals)	roe deer	Capreolus capreolus
160	KRAKOW	30	3	2019	09:57:00	Praska62	Mammalia (mammals)	hedgehog	Erinaceus europaeus
161	KRAKOW	30	3	2019	11:43:00	Ks. Józefa	Aves (birds)	birds	NA
162	KRAKOW	30	3	2019	21:24:00	Taklińskiego 83	Mammalia (mammals)	roe deer	Capreolus capreolus
163	KRAKOW	30	3	2019	21:45:00	Ks.Józefa54A	Mammalia (mammals)	roe deer	Capreolus capreolus
164	KRAKOW	31	3	2019	06:18:00	Bora Komorowskiego	Mammalia (mammals)	golden jackal	Canis aureus
165	KRAKOW	31	3	2019	11:20:00	Albertyńskie14A	Aves (birds)	birds	NA
166	KRAKOW	31	3	2019	17:03:00	Petrazyckiego	Mammalia (mammals)	roe deer	Capreolus capreolus
167	KRAKOW	31	3	2019	19:56:00	Siarczanogorska 26 I	Mammalia (mammals)	roe deer	Capreolus capreolus
168	NIEPOLOMICE	1	3	2019	05:44:00	Zabierzowska29, Niepołomice	Mammalia (mammals)	roe deer	Capreolus capreolus
169	NIEPOLOMICE	5	3	2019	07:13:00	Zabierzówbocheński	Mammalia (mammals)	roe deer	Capreolus capreolus
170	NIEPOLOMICE	6	3	2019	14:30:00	Zagorze17	Mammalia (mammals)	red fox	Vulpes vulpes
171	NIEPOLOMICE	8	3	2019	12:25:00	Kątowa 2	Mammalia (mammals)	roe deer	Capreolus capreolus
172	NIEPOLOMICE	8	3	2019	17:36:00	Wielicka Niepolomice	Mammalia (mammals)	roe deer	Capreolus capreolus
173	NIEPOLOMICE	11	3	2019	20:53:00	Zakrzów	Mammalia (mammals)	roe deer	Capreolus capreolus
174	NIEPOLOMICE	14	3	2019	08:55:00	Topolowa,Niepołomice	Mammalia (mammals)	roe deer	Capreolus capreolus
175	NIEPOLOMICE	23	3	2019	10:17:00	Brzezieul. Polesie	Mammalia (mammals)	roe deer	Capreolus capreolus
176	NIEPOLOMICE	23	3	2019	20:04:00	Czerwonych Beretów/Wrzosowa	Mammalia (mammals)	roe deer	Capreolus capreolus
177	NIEPOLOMICE	30	3	2019	13:44:00	Staniątki 205	Mammalia (mammals)	red deer	Cervus elaphus
178	WIELICZKA	5	3	2019	06:40:00	Powstańców Styczniowych	Mammalia (mammals)	roe deer	Capreolus capreolus
179	WIELICZKA	12	3	2019	07:58:00	Gorzków	Mammalia (mammals)	roe deer	Capreolus capreolus
180	WIELICZKA	17	3	2019	12:01:00	Koźmice Wielkie	Mammalia (mammals)	roe deer	Capreolus capreolus
181	WIELICZKA	18	3	2019	11:12:00	Grabie 61	Mammalia (mammals)	roe deer	Capreolus capreolus
182	WIELICZKA	23	3	2019	10:28:00	Warzycka37	Aves (birds)	birds	NA
183	WIELICZKA	24	3	2019	08:50:00	Brzegi	Mammalia (mammals)	roe deer	Capreolus capreolus
184	WIELICZKA	29	3	2019	20:18:00	KoźmiceWielkie 48	Mammalia (mammals)	roe deer	Capreolus capreolus
185	KRAKOW	1	4	2019	06:55:00	Bora - Komorowskiego	Mammalia (mammals)	red fox	Vulpes vulpes
186	KRAKOW	1	4	2019	08:35:00	Centrum B 4	Aves (birds)	birds	NA
187	KRAKOW	1	4	2019	10:14:00	Borkowska	Aves (birds)	birds	NA
188	KRAKOW	1	4	2019	17:33:00	Mireckiego 1	Mammalia (mammals)	rat	Rattus spp.
189	KRAKOW	1	4	2019	22:55:00	Podbipiety	Mammalia (mammals)	red fox	Vulpes vulpes
190	KRAKOW	2	4	2019	09:53:00	Myśliwska53	Aves (birds)	birds	NA
191	KRAKOW	2	4	2019	14:58:00	Starowolska	Mammalia (mammals)	roe deer	Capreolus capreolus
192	KRAKOW	2	4	2019	16:48:00	Republik iKorczakowskiej 19	Aves (birds)	birds	NA
193	KRAKOW	2	4	2019	17:30:00	Sdomestic catnicka	Mammalia (mammals)	wild boar	Sus scrofa
194	KRAKOW	2	4	2019	20:50:00	Ks.Józefa263	Mammalia (mammals)	roe deer	Capreolus capreolus
195	KRAKOW	3	4	2019	11:21:00	TraktPadogki	Mammalia (mammals)	roe deer	Capreolus capreolus
196	KRAKOW	3	4	2019	13:38:00	Wielkanocna55	Mammalia (mammals)	wild boar	Sus scrofa
197	KRAKOW	5	4	2019	10:42:00	Ciepłownicza	Mammalia (mammals)	roe deer	Capreolus capreolus
198	KRAKOW	5	4	2019	10:52:00	Tyniecka118	Mammalia (mammals)	wild boar	Sus scrofa
199	KRAKOW	5	4	2019	11:05:00	Marchołta49	Mammalia (mammals)	hedgehog	Erinaceus europaeus
200	KRAKOW	5	4	2019	19:29:00	Zagrody 21	Mammalia (mammals)	stone marten	Martes foina
201	KRAKOW	6	4	2019	10:27:00	Wybickiego	Aves (birds)	birds	NA
202	KRAKOW	6	4	2019	12:17:00	Ks.Jozefa	Mammalia (mammals)	roe deer	Capreolus capreolus
203	KRAKOW	7	4	2019	20:44:00	UjastekMogilski	Mammalia (mammals)	roe deer	Capreolus capreolus
204	KRAKOW	8	4	2019	07:15:00	Forteczna	Mammalia (mammals)	European badger	Meles meles
205	KRAKOW	8	4	2019	09:51:00	Matematyków Krakowskich162	Mammalia (mammals)	roe deer	Capreolus capreolus
206	KRAKOW	8	4	2019	20:47:00	Christobotewa	Mammalia (mammals)	roe deer	Capreolus capreolus
207	KRAKOW	8	4	2019	22:32:00	Teligi12	Mammalia (mammals)	red fox	Vulpes vulpes
208	KRAKOW	8	4	2019	23:00:00	Nowohucka	Mammalia (mammals)	roe deer	Capreolus capreolus
209	KRAKOW	9	4	2019	14:52:00	Glogera 26	Mammalia (mammals)	red fox	Vulpes vulpes
210	KRAKOW	9	4	2019	16:34:00	Podbipięty	Mammalia (mammals)	roe deer	Capreolus capreolus
211	KRAKOW	10	4	2019	06:33:00	Za górą	Mammalia (mammals)	roe deer	Capreolus capreolus
212	KRAKOW	10	4	2019	09:51:00	Gaik	Mammalia (mammals)	red fox	Vulpes vulpes
213	KRAKOW	10	4	2019	10:35:00	Łanowa	Mammalia (mammals)	rat	Rattus spp.
214	KRAKOW	10	4	2019	15:39:00	Wielicka	Aves (birds)	birds	NA
215	KRAKOW	11	4	2019	07:45:00	Kobierzńska 41	Mammalia (mammals)	wild boar	Sus scrofa
216	KRAKOW	11	4	2019	14:56:00	Trakt Padogki	Mammalia (mammals)	wild boar	Sus scrofa
217	KRAKOW	12	4	2019	07:42:00	Jasnogórska/Ojcowska	Mammalia (mammals)	roe deer	Capreolus capreolus
218	KRAKOW	13	4	2019	07:40:00	al. Pokoju 30	Mammalia (mammals)	hedgehog	Erinaceus europaeus
219	KRAKOW	13	4	2019	08:35:00	Zawiła	Mammalia (mammals)	roe deer	Capreolus capreolus
220	KRAKOW	13	4	2019	11:39:00	Bulwar Kurlandzki	Aves (birds)	birds	NA
221	KRAKOW	13	4	2019	17:59:00	Darwina	Aves (birds)	birds	NA
222	KRAKOW	14	4	2019	08:07:00	Borkowska	Mammalia (mammals)	roe deer	Capreolus capreolus
223	KRAKOW	14	4	2019	09:53:00	Ks. Józefa	Mammalia (mammals)	roe deer	Capreolus capreolus
224	KRAKOW	14	4	2019	09:55:00	Podgórki 41A	Mammalia (mammals)	European badger	Meles meles
225	KRAKOW	14	4	2019	12:46:00	Olszecka	Aves (birds)	birds	NA
226	KRAKOW	14	4	2019	14:31:00	Hutnicze 6	Aves (birds)	birds	NA
227	KRAKOW	15	4	2019	01:22:00	Jodłowa	Mammalia (mammals)	roe deer	Capreolus capreolus
228	KRAKOW	15	4	2019	05:33:00	Kamieńskiego/W.Slawka	Aves (birds)	birds	NA
229	KRAKOW	15	4	2019	08:36:00	Niemcewicza 7	Mammalia (mammals)	red squirrel	Sciurus vulgaris
230	KRAKOW	15	4	2019	10:14:00	Brożka	Mammalia (mammals)	hedgehog	Erinaceus europaeus
231	KRAKOW	15	4	2019	13:24:00	Rumiankowa 19	Mammalia (mammals)	roe deer	Capreolus capreolus
232	KRAKOW	15	4	2019	13:31:00	Gdyńska 19	Aves (birds)	birds	NA
233	KRAKOW	15	4	2019	13:56:00	Podbipiety	Mammalia (mammals)	roe deer	Capreolus capreolus
234	KRAKOW	15	4	2019	19:17:00	Życzkowskiego/Commarch	Aves (birds)	birds	NA
235	KRAKOW	16	4	2019	10:25:00	B.Śmiałego 51	Mammalia (mammals)	roe deer	Capreolus capreolus
236	KRAKOW	16	4	2019	11:03:00	Tyniecka/NadCzerną	Mammalia (mammals)	roe deer	Capreolus capreolus
237	KRAKOW	16	4	2019	19:26:00	Odmętowa	Mammalia (mammals)	roe deer	Capreolus capreolus
238	KRAKOW	17	4	2019	06:33:00	Morcinka	Mammalia (mammals)	Eurasian beaver	Castor fiber
239	KRAKOW	17	4	2019	08:46:00	Sielska	Mammalia (mammals)	hedgehog	Erinaceus europaeus
240	KRAKOW	18	4	2019	08:12:00	Myśliwska 48	Mammalia (mammals)	red squirrel	Sciurus vulgaris
241	KRAKOW	19	4	2019	07:33:00	Śliwiaka	Mammalia (mammals)	roe deer	Capreolus capreolus
242	KRAKOW	20	4	2019	10:25:00	Boruty-Spiechowicza	Mammalia (mammals)	hedgehog	Erinaceus europaeus
243	KRAKOW	20	4	2019	10:40:00	Wyżynna	Mammalia (mammals)	roe deer	Capreolus capreolus
244	KRAKOW	20	4	2019	17:15:00	Mistrzejowicka 49B	Mammalia (mammals)	rat	Rattus spp.
245	KRAKOW	20	4	2019	18:17:00	Kołaczkowskiego	Mammalia (mammals)	roe deer	Capreolus capreolus
246	KRAKOW	20	4	2019	22:03:00	Branicka	Mammalia (mammals)	roe deer	Capreolus capreolus
247	KRAKOW	21	4	2019	09:01:00	Brzeska/Zakępie	Mammalia (mammals)	roe deer	Capreolus capreolus
248	KRAKOW	21	4	2019	09:01:00	Tyniecka	Mammalia (mammals)	roe deer	Capreolus capreolus
249	KRAKOW	21	4	2019	20:57:00	Łowińskiegio	Mammalia (mammals)	roe deer	Capreolus capreolus
250	KRAKOW	23	4	2019	01:55:00	Kocmyrzowska	Mammalia (mammals)	roe deer	Capreolus capreolus
251	KRAKOW	23	4	2019	14:17:00	Łokietka	Mammalia (mammals)	roe deer	Capreolus capreolus
252	KRAKOW	23	4	2019	20:55:00	Za górą	Mammalia (mammals)	roe deer	Capreolus capreolus
253	KRAKOW	24	4	2019	06:03:00	Wyki	Mammalia (mammals)	hedgehog	Erinaceus europaeus
254	KRAKOW	24	4	2019	11:28:00	Drożyska 106	Mammalia (mammals)	roe deer	Capreolus capreolus
255	KRAKOW	24	4	2019	15:55:00	Tyniecka 149	Mammalia (mammals)	roe deer	Capreolus capreolus
256	KRAKOW	24	4	2019	23:40:00	Półłanki	Mammalia (mammals)	red fox	Vulpes vulpes
257	KRAKOW	25	4	2019	06:19:00	Stella-Sawickiego	Aves (birds)	birds	NA
258	KRAKOW	25	4	2019	09:44:00	Wielkanocna 55	Mammalia (mammals)	roe deer	Capreolus capreolus
259	KRAKOW	25	4	2019	15:04:00	Dożynkowa	Mammalia (mammals)	European badger	Meles meles
260	KRAKOW	25	4	2019	18:57:00	Zielińskiej 20	Mammalia (mammals)	hedgehog	Erinaceus europaeus
261	KRAKOW	26	4	2019	01:57:00	Al. Pokoju	Mammalia (mammals)	roe deer	Capreolus capreolus
262	KRAKOW	26	4	2019	06:56:00	Krasińskiego	Mammalia (mammals)	hedgehog	Erinaceus europaeus
263	KRAKOW	26	4	2019	07:50:00	Wroclawska 91	Mammalia (mammals)	stone marten	Martes foina
264	KRAKOW	26	4	2019	15:14:00	Mydlnicka 5	Mammalia (mammals)	red fox	Vulpes vulpes
265	KRAKOW	26	4	2019	16:44:00	Rydla 11	Aves (birds)	birds	NA
266	KRAKOW	26	4	2019	19:32:00	Chałubińskiego	Mammalia (mammals)	wild boar	Sus scrofa
267	KRAKOW	27	4	2019	00:35:00	Zakopiańska 116	Mammalia (mammals)	hedgehog	Erinaceus europaeus
268	KRAKOW	27	4	2019	00:35:00	Zakopiańska 116	Mammalia (mammals)	hedgehog	Erinaceus europaeus
269	KRAKOW	27	4	2019	09:49:00	al. Pokoju	Mammalia (mammals)	roe deer	Capreolus capreolus
270	KRAKOW	27	4	2019	22:14:00	Brzeska	Mammalia (mammals)	roe deer	Capreolus capreolus
271	KRAKOW	29	4	2019	07:42:00	Ks. Józefa 249	Mammalia (mammals)	roe deer	Capreolus capreolus
272	KRAKOW	29	4	2019	08:16:00	Wielicka 250	Mammalia (mammals)	roe deer	Capreolus capreolus
273	KRAKOW	30	4	2019	00:44:00	Facimiech	Mammalia (mammals)	Eurasian beaver	Castor fiber
274	KRAKOW	30	4	2019	13:26:00	Tysiąclecia 29-32	Mammalia (mammals)	red squirrel	Sciurus vulgaris
275	NIEPOLOMICE	1	4	2019	08:34:00	Czerwonych Beretów	Mammalia (mammals)	roe deer	Capreolus capreolus
276	NIEPOLOMICE	2	4	2019	07:37:00	Podlęska , Niepołomice	Mammalia (mammals)	wild boar	Sus scrofa
277	NIEPOLOMICE	2	4	2019	13:04:00	Podłęże	Mammalia (mammals)	wild boar	Sus scrofa
278	NIEPOLOMICE	4	4	2019	11:49:00	Zakrzów	Mammalia (mammals)	wild boar	Sus scrofa
279	NIEPOLOMICE	4	4	2019	21:29:00	Krakowska, Niepołomice	Mammalia (mammals)	roe deer	Capreolus capreolus
280	NIEPOLOMICE	8	4	2019	17:08:00	Krakowska, Niepołomice	Mammalia (mammals)	roe deer	Capreolus capreolus
281	NIEPOLOMICE	13	4	2019	05:33:00	Grabska 282	Mammalia (mammals)	roe deer	Capreolus capreolus
282	NIEPOLOMICE	14	4	2019	09:29:00	Brzeska/Kolejowa	Mammalia (mammals)	roe deer	Capreolus capreolus
283	NIEPOLOMICE	15	4	2019	15:55:00	Wimmera	Mammalia (mammals)	roe deer	Capreolus capreolus
284	NIEPOLOMICE	18	4	2019	10:19:00	Wola Batorska 190	Mammalia (mammals)	roe deer	Capreolus capreolus
285	NIEPOLOMICE	24	4	2019	10:24:00	Zabierzowska 25,niepolomice	Mammalia (mammals)	roe deer	Capreolus capreolus
286	NIEPOLOMICE	25	4	2019	18:15:00	Niepołomicedroga na Węgrzce	Mammalia (mammals)	wild boar	Sus scrofa
287	NIEPOLOMICE	27	4	2019	01:45:00	Ochmanów	Mammalia (mammals)	wild boar	Sus scrofa
288	NIEPOLOMICE	28	4	2019	18:47:00	Staniątki 875,ul.Lesna	Aves (birds)	birds	NA
289	NIEPOLOMICE	30	4	2019	08:21:00	Zabierzowska 36E	Mammalia (mammals)	roe deer	Capreolus capreolus
290	NIEPOLOMICE	30	4	2019	10:25:00	Zabierzów Bocheński 411	Mammalia (mammals)	roe deer	Capreolus capreolus
291	WIELICZKA	1	4	2019	08:26:00	Brzegi/Grabie	Mammalia (mammals)	roe deer	Capreolus capreolus
292	WIELICZKA	2	4	2019	10:57:00	Grabie	Mammalia (mammals)	roe deer	Capreolus capreolus
293	WIELICZKA	3	4	2019	17:00:00	Warzycka 37	Mammalia (mammals)	roe deer	Capreolus capreolus
294	WIELICZKA	4	4	2019	20:24:00	Mała wieś	Mammalia (mammals)	roe deer	Capreolus capreolus
295	WIELICZKA	5	4	2019	18:19:00	Koźmice Wielkie 50	Mammalia (mammals)	roe deer	Capreolus capreolus
296	WIELICZKA	6	4	2019	12:15:00	Warzycka37	Mammalia (mammals)	roe deer	Capreolus capreolus
297	WIELICZKA	9	4	2019	12:31:00	Koźmice Wielkie 50	Mammalia (mammals)	roe deer	Capreolus capreolus
298	WIELICZKA	11	4	2019	16:03:00	Pawlikowice 57	Mammalia (mammals)	red fox	Vulpes vulpes
299	WIELICZKA	16	4	2019	13:03:00	Janowice 10	Mammalia (mammals)	red fox	Vulpes vulpes
300	WIELICZKA	16	4	2019	16:28:00	Podstolice	Mammalia (mammals)	roe deer	Capreolus capreolus
301	WIELICZKA	17	4	2019	16:12:00	Brzegi	Mammalia (mammals)	red fox	Vulpes vulpes
302	WIELICZKA	18	4	2019	07:54:00	DW 964 Mała Wieś	Mammalia (mammals)	roe deer	Capreolus capreolus
303	WIELICZKA	18	4	2019	16:17:00	Gorzków 255	Mammalia (mammals)	roe deer	Capreolus capreolus
304	WIELICZKA	19	4	2019	13:44:00	Grabie	Mammalia (mammals)	roe deer	Capreolus capreolus
305	WIELICZKA	19	4	2019	13:44:00	Grabie	Mammalia (mammals)	red fox	Vulpes vulpes
306	WIELICZKA	20	4	2019	09:03:00	Strażnica	Mammalia (mammals)	roe deer	Capreolus capreolus
307	WIELICZKA	23	4	2019	10:59:00	Rondo Światowych Dni Mlodzierzy	Mammalia (mammals)	roe deer	Capreolus capreolus
308	WIELICZKA	26	4	2019	18:48:00	Węgrzcewielkie	Mammalia (mammals)	roe deer	Capreolus capreolus
309	WIELICZKA	28	4	2019	07:36:00	Zabawa	Mammalia (mammals)	roe deer	Capreolus capreolus
310	KRAKOW	1	5	2019	02:23:00	Pułłanki	Mammalia (mammals)	roe deer	Capreolus capreolus
311	KRAKOW	2	5	2019	07:34:00	Opolska 14A	Aves (birds)	birds	NA
312	KRAKOW	2	5	2019	10:04:00	Kołaczkowskiego	Mammalia (mammals)	red deer	Cervus elaphus
313	KRAKOW	2	5	2019	11:19:00	Maisnera	Aves (birds)	birds	NA
314	KRAKOW	2	5	2019	13:55:00	Teligi 6	Mammalia (mammals)	hedgehog	Erinaceus europaeus
315	KRAKOW	3	5	2019	03:10:00	Myślenicka 7 8	Mammalia (mammals)	roe deer	Capreolus capreolus
316	KRAKOW	3	5	2019	16:59:00	Batalionu skala Ak/Krowoderskich Zuchów	Aves (birds)	birds	NA
317	KRAKOW	3	5	2019	19:55:00	Smoleńskiego/Poronińska	Mammalia (mammals)	roe deer	Capreolus capreolus
318	KRAKOW	4	5	2019	02:40:00	Al.Pokoju/Widok	Mammalia (mammals)	roe deer	Capreolus capreolus
319	KRAKOW	4	5	2019	11:16:00	Oboźna 19	Aves (birds)	birds	NA
320	KRAKOW	4	5	2019	16:08:00	Wadowska	Mammalia (mammals)	roe deer	Capreolus capreolus
321	KRAKOW	4	5	2019	17:59:00	Dybowskiego 16	Mammalia (mammals)	roe deer	Capreolus capreolus
322	KRAKOW	5	5	2019	07:11:00	Przewóz /Szczecińska	Mammalia (mammals)	red deer	Cervus elaphus
323	KRAKOW	5	5	2019	09:59:00	Jasnogórska	Mammalia (mammals)	roe deer	Capreolus capreolus
324	KRAKOW	5	5	2019	15:55:00	Rozrywki	Aves (birds)	birds	NA
325	KRAKOW	5	5	2019	23:13:00	hedgehogynowa 11	Mammalia (mammals)	wild boar	Sus scrofa
326	KRAKOW	6	5	2019	13:18:00	Kołaczkowskiego	Mammalia (mammals)	red deer	Cervus elaphus
327	KRAKOW	6	5	2019	15:45:00	Maisnera/Chałpnika	Aves (birds)	birds	NA
328	KRAKOW	6	5	2019	16:25:00	przystanek prokocim szpital,torowisko	Aves (birds)	birds	NA
329	KRAKOW	7	5	2019	08:01:00	Wadowska 145B	Mammalia (mammals)	roe deer	Capreolus capreolus
330	KRAKOW	7	5	2019	15:22:00	Luborzycka 8	Mammalia (mammals)	roe deer	Capreolus capreolus
331	KRAKOW	7	5	2019	15:50:00	Wielicka/Facimiech	Mammalia (mammals)	Eurasian beaver	Castor fiber
332	KRAKOW	7	5	2019	16:12:00	Moniuszki 2A	Aves (birds)	birds	NA
333	KRAKOW	8	5	2019	05:36:00	Głowackiego	Mammalia (mammals)	hedgehog	Erinaceus europaeus
334	KRAKOW	8	5	2019	08:01:00	Piastowska	Aves (birds)	birds	NA
335	KRAKOW	8	5	2019	10:02:00	Kostaneckiego	Mammalia (mammals)	red fox	Vulpes vulpes
336	KRAKOW	8	5	2019	18:17:00	Działowskiego	Mammalia (mammals)	roe deer	Capreolus capreolus
337	KRAKOW	8	5	2019	18:17:00	Działowskiego	Mammalia (mammals)	roe deer	Capreolus capreolus
338	KRAKOW	8	5	2019	18:17:00	Działowskiego	Mammalia (mammals)	roe deer	Capreolus capreolus
339	KRAKOW	8	5	2019	18:17:00	Działowskiego	Mammalia (mammals)	roe deer	Capreolus capreolus
340	KRAKOW	8	5	2019	18:17:00	Działowskiego	Mammalia (mammals)	roe deer	Capreolus capreolus
341	KRAKOW	8	5	2019	22:42:00	Christo Botewa	Mammalia (mammals)	roe deer	Capreolus capreolus
342	KRAKOW	9	5	2019	01:03:00	Lubocka 64	Mammalia (mammals)	roe deer	Capreolus capreolus
343	KRAKOW	9	5	2019	09:22:00	Kolna	Mammalia (mammals)	roe deer	Capreolus capreolus
344	KRAKOW	9	5	2019	09:22:00	Morcinka/roe deer	Mammalia (mammals)	roe deer	Capreolus capreolus
345	KRAKOW	9	5	2019	09:56:00	Benedyktowicza	Mammalia (mammals)	roe deer	Capreolus capreolus
346	KRAKOW	9	5	2019	21:15:00	Stachiewicza 3	Aves (birds)	birds	NA
347	KRAKOW	10	5	2019	08:13:00	Włoska 1	Mammalia (mammals)	hedgehog	Erinaceus europaeus
348	KRAKOW	10	5	2019	16:31:00	Mazowiecka 38	Aves (birds)	birds	NA
349	KRAKOW	10	5	2019	21:49:00	Ks.Jozefa 129	Mammalia (mammals)	roe deer	Capreolus capreolus
350	KRAKOW	11	5	2019	11:38:00	Ks.Jozefa ogródki działkowe	Mammalia (mammals)	roe deer	Capreolus capreolus
351	KRAKOW	11	5	2019	16:10:00	Łokietka 243	Mammalia (mammals)	roe deer	Capreolus capreolus
352	KRAKOW	12	5	2019	11:09:00	Na Skarpie 30	Aves (birds)	birds	NA
353	KRAKOW	12	5	2019	12:45:00	Wł. Łokietka 331	Mammalia (mammals)	roe deer	Capreolus capreolus
354	KRAKOW	12	5	2019	17:17:00	Brodowicza 5	Mammalia (mammals)	hedgehog	Erinaceus europaeus
355	KRAKOW	12	5	2019	21:12:00	Jasnogorska	Mammalia (mammals)	roe deer	Capreolus capreolus
356	KRAKOW	14	5	2019	11:06:00	Dworna	Mammalia (mammals)	hedgehog	Erinaceus europaeus
357	KRAKOW	15	5	2019	19:01:00	Gaik	Mammalia (mammals)	roe deer	Capreolus capreolus
358	KRAKOW	16	5	2019	05:50:00	Łowińskiego	Mammalia (mammals)	roe deer	Capreolus capreolus
359	KRAKOW	16	5	2019	05:50:00	Łokietka 344	Mammalia (mammals)	roe deer	Capreolus capreolus
360	KRAKOW	16	5	2019	07:00:00	Łokietka 114	Mammalia (mammals)	hedgehog	Erinaceus europaeus
361	KRAKOW	16	5	2019	09:22:00	Forteczna	Mammalia (mammals)	hedgehog	Erinaceus europaeus
362	KRAKOW	16	5	2019	20:06:00	Pronaszków	Mammalia (mammals)	wild boar	Sus scrofa
363	KRAKOW	17	5	2019	12:05:00	Starowolska 174	Mammalia (mammals)	hedgehog	Erinaceus europaeus
364	KRAKOW	18	5	2019	08:44:00	Junacka/Kasztanowa	Aves (birds)	birds	NA
365	KRAKOW	18	5	2019	12:52:00	Zagorze 11A	Mammalia (mammals)	roe deer	Capreolus capreolus
366	KRAKOW	18	5	2019	13:49:00	Dr Judyma 36-38	Aves (birds)	birds	NA
367	KRAKOW	20	5	2019	06:27:00	G.Morcinka	Mammalia (mammals)	Eurasian beaver	Castor fiber
368	KRAKOW	20	5	2019	23:35:00	Gliniana 15	Mammalia (mammals)	hedgehog	Erinaceus europaeus
369	KRAKOW	21	5	2019	08:41:00	Tatarkowa 12	Mammalia (mammals)	roe deer	Capreolus capreolus
370	KRAKOW	21	5	2019	10:00:00	Ks.Józefa 255	Mammalia (mammals)	wild boar	Sus scrofa
371	KRAKOW	22	5	2019	07:16:00	Brzeska	Mammalia (mammals)	brown hare	Lepus europaeus
372	KRAKOW	22	5	2019	09:09:00	Park Krowoderski/Łokietka	Aves (birds)	birds	NA
373	KRAKOW	22	5	2019	13:56:00	Kuźnicy Kołłątajowskiej 2-5	Mammalia (mammals)	red squirrel	Sciurus vulgaris
374	KRAKOW	22	5	2019	17:59:00	Leśna19	Mammalia (mammals)	wild boar	Sus scrofa
375	KRAKOW	24	5	2019	04:32:00	Królowej Jadwigi	Mammalia (mammals)	red fox	Vulpes vulpes
376	KRAKOW	24	5	2019	05:47:00	Chełmska	Aves (birds)	birds	NA
377	KRAKOW	24	5	2019	16:32:00	Zielony Most 10	Mammalia (mammals)	hedgehog	Erinaceus europaeus
378	KRAKOW	24	5	2019	18:52:00	Chełmska 5	Aves (birds)	birds	NA
379	KRAKOW	24	5	2019	18:52:00	Makowa 12	Mammalia (mammals)	rat	Rattus spp.
380	KRAKOW	24	5	2019	21:21:00	Łowińskiego	Mammalia (mammals)	roe deer	Capreolus capreolus
381	KRAKOW	25	5	2019	11:49:00	Łowińskiego 4	Mammalia (mammals)	roe deer	Capreolus capreolus
382	KRAKOW	25	5	2019	21:16:00	Bulwar Czerwiński	Mammalia (mammals)	Eurasian beaver	Castor fiber
383	KRAKOW	26	5	2019	08:35:00	Pietruszyńskiego 5	Mammalia (mammals)	hedgehog	Erinaceus europaeus
384	KRAKOW	26	5	2019	10:52:00	Zawila	Mammalia (mammals)	roe deer	Capreolus capreolus
385	KRAKOW	27	5	2019	00:04:00	W.Slawka	Mammalia (mammals)	hedgehog	Erinaceus europaeus
386	KRAKOW	28	5	2019	22:07:00	Ks.Józefa	Mammalia (mammals)	red fox	Vulpes vulpes
387	KRAKOW	29	5	2019	12:51:00	Drużbacka 30A	Aves (birds)	birds	NA
388	KRAKOW	29	5	2019	21:36:00	Morcinka	Mammalia (mammals)	roe deer	Capreolus capreolus
389	KRAKOW	30	5	2019	05:50:00	Stojałowskiego /Cechowa	Mammalia (mammals)	red fox	Vulpes vulpes
390	KRAKOW	30	5	2019	11:16:00	Ks.Józefa 285A	Mammalia (mammals)	red fox	Vulpes vulpes
391	KRAKOW	30	5	2019	21:51:00	Zakopiańska/Góra Borkowska	Mammalia (mammals)	red fox	Vulpes vulpes
392	KRAKOW	31	5	2019	11:43:00	Kurczaba 1	Mammalia (mammals)	hedgehog	Erinaceus europaeus
393	NIEPOLOMICE	3	5	2019	19:56:00	Wola Batorska	Mammalia (mammals)	roe deer	Capreolus capreolus
394	NIEPOLOMICE	4	5	2019	09:50:00	Zabierzowska 28	Mammalia (mammals)	red fox	Vulpes vulpes
395	NIEPOLOMICE	6	5	2019	07:25:00	Wola Batorska	Mammalia (mammals)	roe deer	Capreolus capreolus
396	NIEPOLOMICE	6	5	2019	12:35:00	Wola Batorska 818	Mammalia (mammals)	roe deer	Capreolus capreolus
397	NIEPOLOMICE	6	5	2019	18:02:00	Wimmera	Mammalia (mammals)	roe deer	Capreolus capreolus
398	NIEPOLOMICE	8	5	2019	09:31:00	Podłęze 112	Aves (birds)	birds	NA
399	NIEPOLOMICE	8	5	2019	21:16:00	Chobot	Mammalia (mammals)	roe deer	Capreolus capreolus
400	NIEPOLOMICE	10	5	2019	06:17:00	Kwitkowskiego,Podłęże	Mammalia (mammals)	roe deer	Capreolus capreolus
401	NIEPOLOMICE	10	5	2019	09:38:00	Wimmera 67	Mammalia (mammals)	roe deer	Capreolus capreolus
402	NIEPOLOMICE	13	5	2019	07:29:00	Wola Batorska 662	Mammalia (mammals)	roe deer	Capreolus capreolus
403	NIEPOLOMICE	13	5	2019	11:57:00	Wola Zabierzowska 22	Mammalia (mammals)	roe deer	Capreolus capreolus
404	NIEPOLOMICE	17	5	2019	12:01:00	Młyńska 7,niepolomice	Aves (birds)	birds	NA
405	NIEPOLOMICE	20	5	2019	10:28:00	Jasna 10,niepolomice	Mammalia (mammals)	roe deer	Capreolus capreolus
406	NIEPOLOMICE	23	5	2019	22:51:00	Kwiatowa 1,Niepolomice	Mammalia (mammals)	roe deer	Capreolus capreolus
407	NIEPOLOMICE	28	5	2019	08:52:00	Wola Batorska 845	Aves (birds)	birds	NA
408	NIEPOLOMICE	30	5	2019	07:05:00	Ochmanów 109	Mammalia (mammals)	roe deer	Capreolus capreolus
409	WIELICZKA	1	5	2019	07:37:00	Kraśnieńska 48	Mammalia (mammals)	wild boar	Sus scrofa
410	WIELICZKA	1	5	2019	16:55:00	Wąska	Mammalia (mammals)	roe deer	Capreolus capreolus
411	WIELICZKA	4	5	2019	15:15:00	Sadowa 101 A	Mammalia (mammals)	roe deer	Capreolus capreolus
412	WIELICZKA	5	5	2019	05:30:00	Koźmice Wielkie 22	Mammalia (mammals)	roe deer	Capreolus capreolus
413	WIELICZKA	8	5	2019	07:51:00	Podstolice	Aves (birds)	birds	NA
414	WIELICZKA	9	5	2019	16:03:00	Grabówki 304	Mammalia (mammals)	roe deer	Capreolus capreolus
415	WIELICZKA	10	5	2019	13:48:00	Chorągwica 218	Mammalia (mammals)	roe deer	Capreolus capreolus
416	WIELICZKA	16	5	2019	09:15:00	Węgrzce Wielkie/Zakrzów	Mammalia (mammals)	roe deer	Capreolus capreolus
417	WIELICZKA	18	5	2019	08:31:00	Mietniów 114	Mammalia (mammals)	red fox	Vulpes vulpes
418	WIELICZKA	21	5	2019	06:35:00	Siercza	Mammalia (mammals)	roe deer	Capreolus capreolus
419	WIELICZKA	21	5	2019	07:46:00	Golkowice 228A	Mammalia (mammals)	roe deer	Capreolus capreolus
420	WIELICZKA	24	5	2019	09:08:00	Śledziejowice 381	Mammalia (mammals)	roe deer	Capreolus capreolus
421	WIELICZKA	24	5	2019	11:38:00	Zabawa 166	Aves (birds)	birds	NA
422	WIELICZKA	27	5	2019	05:32:00	Węgrzce wielkie Grabie	Mammalia (mammals)	roe deer	Capreolus capreolus
423	WIELICZKA	28	5	2019	12:05:00	Grabówki 89	Mammalia (mammals)	roe deer	Capreolus capreolus
424	WIELICZKA	29	5	2019	13:52:00	Grabówki 89	Aves (birds)	birds	NA
425	WIELICZKA	31	5	2019	19:34:00	Brzegi	Mammalia (mammals)	Eurasian beaver	Castor fiber
426	KRAKOW	1	6	2019	07:33:00	Trakt Padogki	Aves (birds)	birds	NA
427	KRAKOW	1	6	2019	08:29:00	Brzozowa 22	Aves (birds)	birds	NA
428	KRAKOW	1	6	2019	22:41:00	Dobrego Pasterza	Aves (birds)	birds	NA
429	KRAKOW	2	6	2019	07:00:00	Jurajska	Mammalia (mammals)	roe deer	Capreolus capreolus
430	KRAKOW	2	6	2019	19:21:00	Bartnika 10	Mammalia (mammals)	roe deer	Capreolus capreolus
431	KRAKOW	2	6	2019	21:54:00	Łowińskiego	Mammalia (mammals)	roe deer	Capreolus capreolus
432	KRAKOW	3	6	2019	06:21:00	Praska	Mammalia (mammals)	hedgehog	Erinaceus europaeus
433	KRAKOW	3	6	2019	16:22:00	Petrażyckiego	Aves (birds)	birds	NA
434	KRAKOW	3	6	2019	18:22:00	Podłużna	Mammalia (mammals)	red fox	Vulpes vulpes
435	KRAKOW	4	6	2019	22:37:00	Gaik/Jasnogórska	Mammalia (mammals)	roe deer	Capreolus capreolus
436	KRAKOW	5	6	2019	19:30:00	Podbipięty	Mammalia (mammals)	wild boar	Sus scrofa
437	KRAKOW	6	6	2019	12:42:00	Puszkarska	Aves (birds)	birds	NA
438	KRAKOW	6	6	2019	18:14:00	Igolomska	Mammalia (mammals)	European badger	Meles meles
439	KRAKOW	6	6	2019	23:19:00	Kuryłowicza	Mammalia (mammals)	European badger	Meles meles
440	KRAKOW	7	6	2019	06:29:00	Zgody 10	Mammalia (mammals)	brown hare	Lepus europaeus
441	KRAKOW	7	6	2019	11:00:00	Zamłynie 30D	Aves (birds)	birds	NA
442	KRAKOW	7	6	2019	13:15:00	Kasztanowa 70	Mammalia (mammals)	roe deer	Capreolus capreolus
443	KRAKOW	8	6	2019	08:54:00	Teligi	Aves (birds)	birds	NA
444	KRAKOW	8	6	2019	10:00:00	Stella sawickiego	Mammalia (mammals)	hedgehog	Erinaceus europaeus
445	KRAKOW	8	6	2019	21:35:00	Ks. Józefa	Mammalia (mammals)	wild boar	Sus scrofa
446	KRAKOW	9	6	2019	09:20:00	Rzepakowa 29	Mammalia (mammals)	roe deer	Capreolus capreolus
447	KRAKOW	9	6	2019	11:08:00	Żeńców /Gliniana	Mammalia (mammals)	rat	Rattus spp.
448	KRAKOW	9	6	2019	11:09:00	Górali 6	Aves (birds)	birds	NA
449	KRAKOW	10	6	2019	14:21:00	Kawiory	Mammalia (mammals)	hedgehog	Erinaceus europaeus
450	KRAKOW	11	6	2019	08:44:00	Ks.Józefa	Mammalia (mammals)	hedgehog	Erinaceus europaeus
451	KRAKOW	11	6	2019	14:43:00	Bieżanowska 91	Mammalia (mammals)	hedgehog	Erinaceus europaeus
452	KRAKOW	11	6	2019	14:49:00	Moniuszki 2A	Aves (birds)	birds	NA
453	KRAKOW	11	6	2019	19:03:00	SM Prokocim	Aves (birds)	birds	NA
454	KRAKOW	12	6	2019	07:49:00	Grzegorzecka	Mammalia (mammals)	brown hare	Lepus europaeus
455	KRAKOW	12	6	2019	14:03:00	Borsucza 5	Mammalia (mammals)	roe deer	Capreolus capreolus
456	KRAKOW	13	6	2019	07:56:00	Armii Krajowej	Mammalia (mammals)	hedgehog	Erinaceus europaeus
457	KRAKOW	13	6	2019	14:29:00	Jarzębiny 31	Mammalia (mammals)	hedgehog	Erinaceus europaeus
458	KRAKOW	14	6	2019	08:02:00	Na Wzgorzach 5	Aves (birds)	birds	NA
459	KRAKOW	14	6	2019	08:03:00	Tyniecka	Mammalia (mammals)	red fox	Vulpes vulpes
460	KRAKOW	14	6	2019	08:44:00	Podbipięty	Mammalia (mammals)	red squirrel	Sciurus vulgaris
461	KRAKOW	14	6	2019	09:10:00	Półłanki	Mammalia (mammals)	hedgehog	Erinaceus europaeus
462	KRAKOW	14	6	2019	13:32:00	Bochenka 24	Aves (birds)	birds	NA
463	KRAKOW	15	6	2019	05:17:00	Pasternik	Mammalia (mammals)	roe deer	Capreolus capreolus
464	KRAKOW	15	6	2019	05:53:00	Stella sawickiego	Mammalia (mammals)	red fox	Vulpes vulpes
465	KRAKOW	15	6	2019	09:30:00	Warzewskiego 39	Aves (birds)	birds	NA
466	KRAKOW	15	6	2019	10:28:00	Bulwar kurlandzki	Aves (birds)	birds	NA
467	KRAKOW	15	6	2019	17:16:00	Krowoderskich Zuchów 15B	Aves (birds)	birds	NA
468	KRAKOW	16	6	2019	06:24:00	Golikówka	Mammalia (mammals)	hedgehog	Erinaceus europaeus
469	KRAKOW	16	6	2019	08:55:00	Przylasek rusiecki od strony ul. Rzepakowej	Mammalia (mammals)	roe deer	Capreolus capreolus
470	KRAKOW	16	6	2019	11:28:00	Zapolskiej 27	Aves (birds)	birds	NA
471	KRAKOW	16	6	2019	14:06:00	Szafrana 5A	Aves (birds)	birds	NA
472	KRAKOW	16	6	2019	22:04:00	Olszanicka	Mammalia (mammals)	wild boar	Sus scrofa
473	KRAKOW	16	6	2019	22:52:00	Olszanicka	Mammalia (mammals)	wild boar	Sus scrofa
474	KRAKOW	16	6	2019	23:21:00	Rumiankowa	Mammalia (mammals)	roe deer	Capreolus capreolus
475	KRAKOW	17	6	2019	06:07:00	Zarzyckiego	Mammalia (mammals)	roe deer	Capreolus capreolus
476	KRAKOW	17	6	2019	08:06:00	Mirowska	Mammalia (mammals)	wild boar	Sus scrofa
477	KRAKOW	17	6	2019	08:30:00	Herlinga-Grudzińskiego	Aves (birds)	birds	NA
478	KRAKOW	17	6	2019	17:25:00	Majora 7	Mammalia (mammals)	hedgehog	Erinaceus europaeus
479	KRAKOW	17	6	2019	17:41:00	Kocmyrzowska 6	Mammalia (mammals)	roe deer	Capreolus capreolus
480	KRAKOW	17	6	2019	18:50:00	Opty 3	Mammalia (mammals)	red fox	Vulpes vulpes
481	KRAKOW	18	6	2019	12:17:00	Królowej Jadwigi 119	Aves (birds)	birds	NA
482	KRAKOW	18	6	2019	21:45:00	Norymberska	Mammalia (mammals)	wild boar	Sus scrofa
483	KRAKOW	19	6	2019	00:40:00	Gaik	Mammalia (mammals)	red fox	Vulpes vulpes
484	KRAKOW	19	6	2019	10:48:00	Biskupińska 13	Mammalia (mammals)	red fox	Vulpes vulpes
485	KRAKOW	20	6	2019	17:09:00	Dworzec towarowy	Mammalia (mammals)	hedgehog	Erinaceus europaeus
486	KRAKOW	21	6	2019	05:14:00	Piastowska	Mammalia (mammals)	red fox	Vulpes vulpes
487	KRAKOW	21	6	2019	20:49:00	Kapelanka	Aves (birds)	birds	NA
488	KRAKOW	21	6	2019	22:58:00	Podgorska	Mammalia (mammals)	roe deer	Capreolus capreolus
489	KRAKOW	22	6	2019	08:15:00	Norymberska	Mammalia (mammals)	wild boar	Sus scrofa
490	KRAKOW	22	6	2019	18:14:00	Dyw 303 2	Mammalia (mammals)	brown hare	Lepus europaeus
491	KRAKOW	24	6	2019	01:00:00	Grudzińskiego	Mammalia (mammals)	roe deer	Capreolus capreolus
492	KRAKOW	24	6	2019	08:56:00	Winnicka	Mammalia (mammals)	red fox	Vulpes vulpes
493	KRAKOW	26	6	2019	17:02:00	Centrum c 9	Aves (birds)	birds	NA
494	KRAKOW	26	6	2019	18:36:00	Miłkowskiego 3	Aves (birds)	birds	NA
495	KRAKOW	27	6	2019	07:29:00	Jasnogórska	Mammalia (mammals)	roe deer	Capreolus capreolus
496	KRAKOW	28	6	2019	12:09:00	Krowoderskich Zuchów 21	Aves (birds)	birds	NA
497	KRAKOW	28	6	2019	19:39:00	Jesionowa 8	Mammalia (mammals)	red squirrel	Sciurus vulgaris
498	KRAKOW	29	6	2019	13:16:00	Wciąska	Mammalia (mammals)	roe deer	Capreolus capreolus
499	KRAKOW	30	6	2019	11:27:00	Kaczńcowa	Mammalia (mammals)	rat	Rattus spp.
500	KRAKOW	30	6	2019	13:46:00	Kaczeńcowa	Mammalia (mammals)	rat	Rattus spp.
501	KRAKOW	30	6	2019	18:26:00	Ptaszyckiego/ S7	Mammalia (mammals)	red fox	Vulpes vulpes
502	KRAKOW	30	6	2019	21:32:00	Rzepakowa	Mammalia (mammals)	roe deer	Capreolus capreolus
503	NIEPOLOMICE	5	6	2019	10:32:00	Zakrzów	Mammalia (mammals)	roe deer	Capreolus capreolus
504	NIEPOLOMICE	6	6	2019	10:46:00	Podłęże	Mammalia (mammals)	moose	Alces alces
505	NIEPOLOMICE	10	6	2019	08:11:00	Wola Batorska 463	Aves (birds)	birds	NA
506	NIEPOLOMICE	12	6	2019	07:49:00	Grabska	Mammalia (mammals)	red fox	Vulpes vulpes
507	NIEPOLOMICE	13	6	1905-07-11	21:37:00	Zakrzowiec	Mammalia (mammals)	roe deer	Capreolus capreolus
508	NIEPOLOMICE	15	6	2019	08:00:00	Komisariat Policji	Mammalia (mammals)	roe deer	Capreolus capreolus
509	NIEPOLOMICE	17	6	2019	13:00:00	Piękna 5, Niepolomice	Mammalia (mammals)	roe deer	Capreolus capreolus
510	NIEPOLOMICE	17	6	2019	13:47:00	wola batorska	Mammalia (mammals)	red fox	Vulpes vulpes
511	NIEPOLOMICE	19	6	2019	12:30:00	Wola Batorska vis avis 132	Mammalia (mammals)	red fox	Vulpes vulpes
512	NIEPOLOMICE	24	6	2019	09:47:00	Wola batorska	Mammalia (mammals)	wild boar	Sus scrofa
513	NIEPOLOMICE	24	6	2019	10:57:00	Strażnica niepolomice	Aves (birds)	birds	NA
514	NIEPOLOMICE	26	6	2019	13:00:00	Dębowa Niepolomice	Mammalia (mammals)	roe deer	Capreolus capreolus
515	WIELICZKA	4	6	2019	12:49:00	Warzycka 37	Mammalia (mammals)	brown hare	Lepus europaeus
516	WIELICZKA	6	6	2019	08:11:00	Klaśnieńska	Mammalia (mammals)	roe deer	Capreolus capreolus
517	WIELICZKA	8	6	2019	08:37:00	Dębowskiego	Mammalia (mammals)	brown hare	Lepus europaeus
518	WIELICZKA	10	6	2019	15:06:00	Warzycka 37	Mammalia (mammals)	roe deer	Capreolus capreolus
519	WIELICZKA	10	6	2019	16:54:00	Węgrzece Wielkie	Mammalia (mammals)	wild boar	Sus scrofa
520	WIELICZKA	11	6	2019	19:16:00	Morawica	Mammalia (mammals)	roe deer	Capreolus capreolus
521	WIELICZKA	12	6	2019	07:21:00	Podstolice 251	Mammalia (mammals)	roe deer	Capreolus capreolus
522	WIELICZKA	13	6	2019	10:07:00	Warzycka 37	Mammalia (mammals)	brown hare	Lepus europaeus
523	WIELICZKA	14	6	2019	09:54:00	Koźmice Bugaj	Mammalia (mammals)	roe deer	Capreolus capreolus
524	WIELICZKA	19	6	2019	13:59:00	Wawrzyńca 27	Mammalia (mammals)	roe deer	Capreolus capreolus
525	WIELICZKA	20	6	2019	07:57:00	Mietniów 75	Mammalia (mammals)	roe deer	Capreolus capreolus
526	WIELICZKA	23	6	2019	10:39:00	Puławskiego	Mammalia (mammals)	red fox	Vulpes vulpes
527	WIELICZKA	25	6	2019	14:28:00	Strażnica Wieliczka	Aves (birds)	birds	NA
528	WIELICZKA	25	6	2019	11:36:00	Mogilski	Mammalia (mammals)	roe deer	Capreolus capreolus
529	WIELICZKA	27	6	2019	12:16:00	Kościuszki 36B	Aves (birds)	birds	NA
530	WIELICZKA	27	6	2019	19:08:00	Park i stawobok policji	Mammalia (mammals)	Eurasian beaver	Castor fiber
531	WIELICZKA	28	6	2019	19:59:00	Kościuszki, Wieliczka	Aves (birds)	birds	NA
532	KRAKOW	3	1	2020	07:16:00	Malborska/Macedońska	Mammalia (mammals)	brown hare	Lepus europaeus
533	KRAKOW	3	1	2020	09:48:00	Rączna 11C	Mammalia (mammals)	roe deer	Capreolus capreolus
534	KRAKOW	4	1	2020	13:08:00	Przegorzalska	Mammalia (mammals)	roe deer	Capreolus capreolus
535	KRAKOW	4	1	2020	15:51:00	Libertowska	Mammalia (mammals)	red fox	Vulpes vulpes
536	KRAKOW	5	1	2020	00:09:00	Niepokalanej Panny Marii 121	Mammalia (mammals)	roe deer	Capreolus capreolus
537	KRAKOW	5	1	2020	20:47:00	Barycka	Mammalia (mammals)	roe deer	Capreolus capreolus
538	KRAKOW	6	1	2020	12:55:00	Kocmyrzowska Fort Grębałów	Mammalia (mammals)	red fox	Vulpes vulpes
539	KRAKOW	6	1	2020	14:27:00	Ziemska 8	Mammalia (mammals)	roe deer	Capreolus capreolus
540	KRAKOW	7	1	2020	14:44:00	Jakubowskiego 2	Mammalia (mammals)	roe deer	Capreolus capreolus
541	KRAKOW	7	1	2020	15:10:00	Dożynkowa	Mammalia (mammals)	roe deer	Capreolus capreolus
542	KRAKOW	11	1	2020	09:54:00	Leśna	Mammalia (mammals)	roe deer	Capreolus capreolus
543	KRAKOW	11	1	2020	22:45:00	Podgórki 11	Mammalia (mammals)	roe deer	Capreolus capreolus
544	KRAKOW	12	1	2020	11:56:00	Powstańców Wielkopolskich	Mammalia (mammals)	red squirrel	Sciurus vulgaris
545	KRAKOW	13	1	2020	05:31:00	Glogera 53	Mammalia (mammals)	wild boar	Sus scrofa
546	KRAKOW	13	1	2020	17:58:00	Lasówka 40	Mammalia (mammals)	roe deer	Capreolus capreolus
547	KRAKOW	13	1	2020	22:17:00	al. Waszyngtona	Mammalia (mammals)	roe deer	Capreolus capreolus
548	KRAKOW	14	1	2020	11:43:00	Sdomestic catnicka	Mammalia (mammals)	wild boar	Sus scrofa
549	KRAKOW	14	1	2020	12:20:00	zakole	Mammalia (mammals)	roe deer	Capreolus capreolus
550	KRAKOW	15	1	2020	10:15:00	Kąpielowa	Mammalia (mammals)	roe deer	Capreolus capreolus
551	KRAKOW	17	1	2020	12:26:00	al. Pokoju (M1)	Mammalia (mammals)	brown hare	Lepus europaeus
552	KRAKOW	18	1	2020	19:16:00	Brzeska	Mammalia (mammals)	red fox	Vulpes vulpes
553	KRAKOW	19	1	2020	12:46:00	Rusiecka	Mammalia (mammals)	roe deer	Capreolus capreolus
554	KRAKOW	20	1	2020	08:48:00	Pułłanki	Mammalia (mammals)	red fox	Vulpes vulpes
555	KRAKOW	21	1	2020	12:42:00	Pasternik	Mammalia (mammals)	red fox	Vulpes vulpes
556	KRAKOW	21	1	2020	21:22:00	Drużbackiej	Mammalia (mammals)	roe deer	Capreolus capreolus
557	KRAKOW	21	1	2020	22:07:00	Smoleńskiego 58	Mammalia (mammals)	roe deer	Capreolus capreolus
558	KRAKOW	22	1	2020	08:39:00	Kuryłowicza 65	Mammalia (mammals)	roe deer	Capreolus capreolus
559	KRAKOW	22	1	2020	09:31:00	Kleeberga	Aves (birds)	birds	NA
560	KRAKOW	22	1	2020	23:07:00	Norymberska	Mammalia (mammals)	wild boar	Sus scrofa
561	KRAKOW	23	1	2020	10:28:00	Królowej Jadwigi 41-39	Mammalia (mammals)	red squirrel	Sciurus vulgaris
562	KRAKOW	24	1	2020	05:11:00	Jasnogórska	Mammalia (mammals)	wild boar	Sus scrofa
563	KRAKOW	24	1	2020	19:03:00	Bolesława Śmiałego	Mammalia (mammals)	roe deer	Capreolus capreolus
564	KRAKOW	24	1	2020	21:11:00	Pachońskiego	Mammalia (mammals)	red fox	Vulpes vulpes
565	KRAKOW	25	1	2020	08:11:00	Długoszewskiego	Mammalia (mammals)	wild boar	Sus scrofa
566	KRAKOW	25	1	2020	11:05:00	Godewskiego	Mammalia (mammals)	red fox	Vulpes vulpes
567	KRAKOW	25	1	2020	12:41:00	Al.. Daszyńskiego	Mammalia (mammals)	red squirrel	Sciurus vulgaris
568	KRAKOW	26	1	2020	08:37:00	Golikowka	Mammalia (mammals)	roe deer	Capreolus capreolus
569	KRAKOW	28	1	2020	12:15:00	Tyniecka 203B	Mammalia (mammals)	wild boar	Sus scrofa
570	KRAKOW	28	1	2020	12:27:00	Podgórki tynieckie	Mammalia (mammals)	roe deer	Capreolus capreolus
571	KRAKOW	29	1	2020	00:38:00	Sużyckiego 16	Mammalia (mammals)	roe deer	Capreolus capreolus
572	KRAKOW	29	1	2020	13:56:00	Pachońskiego	Mammalia (mammals)	brown hare	Lepus europaeus
573	KRAKOW	30	1	2020	09:56:00	Tyniecka 118	Mammalia (mammals)	roe deer	Capreolus capreolus
574	KRAKOW	30	1	2020	12:00:00	Kozia 14	Mammalia (mammals)	hedgehog	Erinaceus europaeus
575	KRAKOW	31	1	2020	07:22:00	Kuźnicy Kołłątajowskiej	Mammalia (mammals)	rat	Rattus spp.
576	KRAKOW	31	1	2020	17:43:00	Tyniecka 180/Kolna	Mammalia (mammals)	roe deer	Capreolus capreolus
577	NIEPOLOMICE	16	1	2020	13:04:00	Droga Królewska 93	Mammalia (mammals)	red fox	Vulpes vulpes
578	NIEPOLOMICE	2	1	2020	07:00:00	Zabierzowska 22	Mammalia (mammals)	roe deer	Capreolus capreolus
579	NIEPOLOMICE	2	1	2020	09:47:00	Batorego 55	Mammalia (mammals)	roe deer	Capreolus capreolus
580	NIEPOLOMICE	5	1	2020	20:45:00	Kwiatkowskiego	Mammalia (mammals)	roe deer	Capreolus capreolus
581	NIEPOLOMICE	9	1	2020	17:10:00	Zabierzów Bocheński	Mammalia (mammals)	roe deer	Capreolus capreolus
582	NIEPOLOMICE	14	1	2020	10:50:00	Portowa 11C	Mammalia (mammals)	red deer	Cervus elaphus
583	NIEPOLOMICE	16	1	2020	13:45:00	Batorego 53A	Mammalia (mammals)	roe deer	Capreolus capreolus
584	NIEPOLOMICE	26	1	2020	04:41:00	Batorego	Mammalia (mammals)	roe deer	Capreolus capreolus
585	NIEPOLOMICE	30	1	2020	13:01:00	Wola Zabierzowska 382	Mammalia (mammals)	roe deer	Capreolus capreolus
586	WIELICZKA	4	1	2020	10:45:00	Węgrzce Wielkie 328	Mammalia (mammals)	wild boar	Sus scrofa
587	WIELICZKA	4	1	2020	10:45:00	Węgrzce Wielkie 460	Mammalia (mammals)	red fox	Vulpes vulpes
588	WIELICZKA	4	1	2020	17:09:00	Podstolice	Aves (birds)	birds	NA
589	WIELICZKA	9	1	2020	11:14:00	Lednica Górna	Mammalia (mammals)	roe deer	Capreolus capreolus
590	WIELICZKA	9	1	2020	11:33:00	Byszyce	Mammalia (mammals)	roe deer	Capreolus capreolus
591	WIELICZKA	9	1	2020	15:47:00	Lednica Górna	Mammalia (mammals)	roe deer	Capreolus capreolus
592	WIELICZKA	11	1	2020	12:26:00	Grabie 125	Mammalia (mammals)	roe deer	Capreolus capreolus
593	WIELICZKA	11	1	2020	13:00:00	Mogilski	Mammalia (mammals)	racoon dog	Nyctereutes procyonoides
594	WIELICZKA	21	1	2020	20:25:00	Grajów 155	Mammalia (mammals)	roe deer	Capreolus capreolus
595	WIELICZKA	24	1	2020	17:05:00	Winnicka 40	Mammalia (mammals)	roe deer	Capreolus capreolus
596	WIELICZKA	27	1	2020	09:19:00	podstolice 46	Aves (birds)	birds	NA
597	WIELICZKA	29	1	2020	12:58:00	Winnicka 40	Mammalia (mammals)	wild boar	Sus scrofa
598	KRAKOW	1	2	2020	06:25:00	Bulwarowa / Orkana	Mammalia (mammals)	red fox	Vulpes vulpes
599	KRAKOW	1	2	2020	15:24:00	Padniewskiego 18	Mammalia (mammals)	wild boar	Sus scrofa
600	KRAKOW	2	2	2020	08:19:00	Petrażyckiego 68-70	Mammalia (mammals)	roe deer	Capreolus capreolus
601	KRAKOW	2	2	2020	10:12:00	Bulwary Wislane zakole wisły	Mammalia (mammals)	wild boar	Sus scrofa
602	KRAKOW	2	2	2020	11:34:00	Tomickiego 11	Mammalia (mammals)	wild boar	Sus scrofa
603	KRAKOW	2	2	2020	20:27:00	Sużyckiego	Mammalia (mammals)	roe deer	Capreolus capreolus
604	KRAKOW	3	2	2020	01:26:00	Łokietka 266	Mammalia (mammals)	roe deer	Capreolus capreolus
605	KRAKOW	3	2	2020	08:36:00	Lipska 44	Mammalia (mammals)	roe deer	Capreolus capreolus
606	KRAKOW	6	2	2020	11:55:00	Junacka	Aves (birds)	birds	NA
607	KRAKOW	6	2	2020	20:29:00	Sużyckiego	Mammalia (mammals)	roe deer	Capreolus capreolus
608	KRAKOW	7	2	2020	21:43:00	Jasnogórska	Mammalia (mammals)	red fox	Vulpes vulpes
609	KRAKOW	8	2	2020	12:28:00	Park Jordana popiersie wyszyńskiego	Mammalia (mammals)	red squirrel	Sciurus vulgaris
610	KRAKOW	8	2	2020	12:30:00	Kozia 30	Mammalia (mammals)	red fox	Vulpes vulpes
611	KRAKOW	8	2	2020	18:08:00	Suchy Jar	Mammalia (mammals)	roe deer	Capreolus capreolus
612	KRAKOW	9	2	2020	19:22:00	Pronaszków/Łódzka	Mammalia (mammals)	roe deer	Capreolus capreolus
613	KRAKOW	10	2	2020	00:24:00	Olszanicka	Mammalia (mammals)	roe deer	Capreolus capreolus
614	KRAKOW	10	2	2020	07:52:00	Sdomestic catnicka orlen	Mammalia (mammals)	European badger	Meles meles
615	KRAKOW	10	2	2020	10:40:00	Dukatów 27-29	Aves (birds)	birds	NA
616	KRAKOW	10	2	2020	11:56:00	Kocmyrzowska	Mammalia (mammals)	red fox	Vulpes vulpes
617	KRAKOW	10	2	2020	15:20:00	Królewska 23	Aves (birds)	birds	NA
618	KRAKOW	11	2	2020	10:19:00	Smętna 11A-B	Mammalia (mammals)	red squirrel	Sciurus vulgaris
619	KRAKOW	11	2	2020	10:32:00	Podbipięty	Mammalia (mammals)	wild boar	Sus scrofa
620	KRAKOW	11	2	2020	15:10:00	Kuźnicy Kołłątajowskiej 13	Mammalia (mammals)	rat	Rattus spp.
621	KRAKOW	11	2	2020	21:05:00	Tyniecka 43-44	Mammalia (mammals)	roe deer	Capreolus capreolus
622	KRAKOW	12	2	2020	04:05:00	Conrada	Mammalia (mammals)	roe deer	Capreolus capreolus
623	KRAKOW	12	2	2020	22:46:00	Łokietka 266	Mammalia (mammals)	roe deer	Capreolus capreolus
624	KRAKOW	14	2	2020	06:34:00	Petrażyckiego 39	Mammalia (mammals)	roe deer	Capreolus capreolus
625	KRAKOW	14	2	2020	16:22:00	II Pułku Łotniczego 16-18	Aves (birds)	birds	NA
626	KRAKOW	15	2	2020	14:23:00	Olszanicka	Mammalia (mammals)	red fox	Vulpes vulpes
627	KRAKOW	15	2	2020	17:41:00	Czysta 17	Aves (birds)	birds	NA
628	KRAKOW	16	2	2020	08:49:00	Wańkowicza	Mammalia (mammals)	roe deer	Capreolus capreolus
629	KRAKOW	16	2	2020	14:47:00	Blokowa	Mammalia (mammals)	red fox	Vulpes vulpes
630	KRAKOW	17	2	2020	08:03:00	Ks. Józefa 255	Mammalia (mammals)	wild boar	Sus scrofa
631	KRAKOW	17	2	2020	08:53:00	Urocze 3	Aves (birds)	birds	NA
632	KRAKOW	17	2	2020	23:49:00	Igolomska	Mammalia (mammals)	brown hare	Lepus europaeus
633	KRAKOW	18	2	2020	22:06:00	Ks. Józefa / Wioślarska	Mammalia (mammals)	European badger	Meles meles
634	KRAKOW	19	2	2020	19:11:00	Norymberska	Mammalia (mammals)	roe deer	Capreolus capreolus
635	KRAKOW	20	2	2020	12:18:00	Brzeska 18F	Mammalia (mammals)	roe deer	Capreolus capreolus
636	KRAKOW	21	2	2020	08:50:00	Ks. Józefa	Mammalia (mammals)	red fox	Vulpes vulpes
637	KRAKOW	21	2	2020	20:14:00	Niebieska	Mammalia (mammals)	roe deer	Capreolus capreolus
638	KRAKOW	22	2	2020	09:22:00	Skibowa 9	Mammalia (mammals)	roe deer	Capreolus capreolus
639	KRAKOW	22	2	2020	10:37:00	Na Polach 3	Aves (birds)	birds	NA
640	KRAKOW	23	2	2020	10:50:00	Błonia	Aves (birds)	birds	NA
641	KRAKOW	23	2	2020	19:28:00	Winnicka 67	Mammalia (mammals)	wild boar	Sus scrofa
642	KRAKOW	24	2	2020	06:42:00	Tyniecka 43-44	Mammalia (mammals)	wild boar	Sus scrofa
643	KRAKOW	24	2	2020	07:15:00	Skrzetuskiego 21	Mammalia (mammals)	red fox	Vulpes vulpes
644	KRAKOW	25	2	2020	12:07:00	Powstania Styczniowego	Mammalia (mammals)	wild boar	Sus scrofa
645	KRAKOW	25	2	2020	14:27:00	Szafrańska 14	Mammalia (mammals)	roe deer	Capreolus capreolus
646	KRAKOW	25	2	202	21:19:00	Praska 67	Mammalia (mammals)	red squirrel	Sciurus vulgaris
647	KRAKOW	26	2	2020	10:31:00	Na Kozłówku 25	Aves (birds)	birds	NA
648	KRAKOW	27	2	2020	07:07:00	Jasnogorska	Mammalia (mammals)	wild boar	Sus scrofa
649	KRAKOW	27	2	2020	11:00:00	Za cmentarzem na Pułłanki	Mammalia (mammals)	roe deer	Capreolus capreolus
650	KRAKOW	27	2	2020	17:56:00	Stelmachów 442	Mammalia (mammals)	roe deer	Capreolus capreolus
651	KRAKOW	29	2	2020	09:22:00	Nowohucka	Mammalia (mammals)	roe deer	Capreolus capreolus
652	KRAKOW	29	2	2020	21:24:00	Stachiewicza 3	Mammalia (mammals)	European badger	Meles meles
653	NIEPOLOMICE	3	2	2020	12:31:00	Zabierzów Bocheński	Mammalia (mammals)	roe deer	Capreolus capreolus
654	NIEPOLOMICE	5	2	2020	07:34:00	Niepołomice parka	Mammalia (mammals)	red squirrel	Sciurus vulgaris
655	NIEPOLOMICE	5	2	2020	11:25:00	Ksiażka 5,Podgrabie	Mammalia (mammals)	roe deer	Capreolus capreolus
656	NIEPOLOMICE	6	2	2020	11:34:00	Trudna 1A	Mammalia (mammals)	roe deer	Capreolus capreolus
657	NIEPOLOMICE	8	2	2020	16:30:00	Zakrzów	Mammalia (mammals)	roe deer	Capreolus capreolus
658	NIEPOLOMICE	10	2	2020	08:09:00	Wielicka 20	Mammalia (mammals)	red fox	Vulpes vulpes
659	NIEPOLOMICE	10	2	2020	11:17:00	WolaBatorska	Mammalia (mammals)	roe deer	Capreolus capreolus
660	NIEPOLOMICE	11	2	2020	18:30:00	Wielicka 85	Mammalia (mammals)	roe deer	Capreolus capreolus
661	NIEPOLOMICE	13	2	2020	10:34:00	Batorego 62	Mammalia (mammals)	roe deer	Capreolus capreolus
662	NIEPOLOMICE	13	2	2020	15:36:00	Ochmanów	Mammalia (mammals)	roe deer	Capreolus capreolus
663	NIEPOLOMICE	13	2	2020	17:09:00	Grabska 8	Mammalia (mammals)	wild boar	Sus scrofa
664	NIEPOLOMICE	14	2	2020	13:28:00	Portowa 11 B	Mammalia (mammals)	roe deer	Capreolus capreolus
665	NIEPOLOMICE	15	2	2020	11:40:00	Brzeska	Mammalia (mammals)	roe deer	Capreolus capreolus
666	NIEPOLOMICE	17	2	2020	18:02:00	Chobot	Mammalia (mammals)	roe deer	Capreolus capreolus
667	NIEPOLOMICE	18	2	2020	14:28:00	Wola Batorska 818	Mammalia (mammals)	roe deer	Capreolus capreolus
668	NIEPOLOMICE	25	2	2020	13:03:00	Zagórze	Mammalia (mammals)	roe deer	Capreolus capreolus
669	WIELICZKA	6	2	2020	18:57:00	Powstania Stczniowego	Mammalia (mammals)	roe deer	Capreolus capreolus
670	WIELICZKA	9	2	2020	15:48:00	Sułułków	Mammalia (mammals)	roe deer	Capreolus capreolus
671	WIELICZKA	9	2	2020	19:42:00	Raciborsko 125	Mammalia (mammals)	roe deer	Capreolus capreolus
672	WIELICZKA	10	2	2020	13:22:00	Raciborsko 125	Mammalia (mammals)	red fox	Vulpes vulpes
673	WIELICZKA	12	2	2020	10:13:00	DW 964 Raciborsko	Mammalia (mammals)	red fox	Vulpes vulpes
674	WIELICZKA	12	2	2020	18:12:00	Raciborsko 91	Mammalia (mammals)	roe deer	Capreolus capreolus
675	WIELICZKA	14	2	2020	14:49:00	Warzycka 37	Aves (birds)	birds	NA
676	WIELICZKA	17	2	2020	10:00:00	Koźmice wielkie	Mammalia (mammals)	brown hare	Lepus europaeus
677	WIELICZKA	17	2	2020	22:00:00	Grajów	Mammalia (mammals)	wild boar	Sus scrofa
678	WIELICZKA	19	2	2020	08:44:00	Grabówki 149	Mammalia (mammals)	roe deer	Capreolus capreolus
679	WIELICZKA	20	2	2020	15:26:00	Grabówki 74	Mammalia (mammals)	roe deer	Capreolus capreolus
680	WIELICZKA	21	2	2020	07:54:00	Grabówki 74	Mammalia (mammals)	roe deer	Capreolus capreolus
681	WIELICZKA	22	2	2020	09:46:00	Grabie 176	Aves (birds)	birds	NA
682	WIELICZKA	22	2	2020	18:39:00	Mała wieś	Mammalia (mammals)	roe deer	Capreolus capreolus
683	WIELICZKA	27	2	2020	07:19:00	Golkowice	Mammalia (mammals)	roe deer	Capreolus capreolus
684	WIELICZKA	29	2	2020	08:52:00	Koźmice Wielkie 309	Mammalia (mammals)	roe deer	Capreolus capreolus
685	KRAKOW	1	3	2020	06:22:00	Kamionka 8-10	Mammalia (mammals)	roe deer	Capreolus capreolus
686	KRAKOW	1	3	2020	10:45:00	Las Wolski	Mammalia (mammals)	wild boar	Sus scrofa
687	KRAKOW	2	3	2020	11:08:00	Kamienna 6	Mammalia (mammals)	rat	Rattus spp.
688	KRAKOW	2	3	2020	11:33:00	Zakopieńska 177	Aves (birds)	birds	NA
689	KRAKOW	3	3	2020	05:03:00	Igolomska	Mammalia (mammals)	roe deer	Capreolus capreolus
690	KRAKOW	3	3	2020	08:00:00	Praska 57-58	Mammalia (mammals)	red squirrel	Sciurus vulgaris
691	KRAKOW	4	3	2020	06:46:00	Na Zielonki	Aves (birds)	birds	NA
692	KRAKOW	4	3	2020	16:13:00	Ujastek Mogilski	Mammalia (mammals)	wild boar	Sus scrofa
693	KRAKOW	5	3	2020	06:10:00	Dobrego Pasteża	Aves (birds)	birds	NA
694	KRAKOW	6	3	2020	13:37:00	Zakarnie	Mammalia (mammals)	roe deer	Capreolus capreolus
695	KRAKOW	9	3	2020	14:54:00	Filtrowa	Mammalia (mammals)	red fox	Vulpes vulpes
696	KRAKOW	9	3	2020	18:52:00	Gaik 88	Mammalia (mammals)	roe deer	Capreolus capreolus
697	KRAKOW	10	3	2020	10:02:00	Tyniecka drogarowerowa	Aves (birds)	birds	NA
698	KRAKOW	10	3	2020	14:03:00	Witosa 23A	Aves (birds)	birds	NA
699	KRAKOW	10	3	2020	17:39:00	Bieżanowska 23 A	Mammalia (mammals)	hedgehog	Erinaceus europaeus
700	KRAKOW	12	3	2020	12:53:00	Bartnicza 9	Mammalia (mammals)	roe deer	Capreolus capreolus
701	KRAKOW	12	3	2020	19:02:00	Ugorek 10 c	Aves (birds)	birds	NA
702	KRAKOW	13	3	2020	11:42:00	Krzemieniecka	Aves (birds)	birds	NA
703	KRAKOW	14	3	2020	09:27:00	Marii Dąbrowskiej	Mammalia (mammals)	brown hare	Lepus europaeus
704	KRAKOW	15	3	2020	10:38:00	Rybitwy 35	Mammalia (mammals)	roe deer	Capreolus capreolus
705	KRAKOW	15	3	2020	22:24:00	Królowej Jadwigi 311	Aves (birds)	birds	NA
706	KRAKOW	16	3	2020	19:40:00	Szarotki 18	Aves (birds)	birds	NA
707	KRAKOW	17	3	2020	10:02:00	Gorka Narodowa 116	Mammalia (mammals)	roe deer	Capreolus capreolus
708	KRAKOW	17	3	2020	10:31:00	Wilczy Stok 7	Aves (birds)	birds	NA
709	KRAKOW	19	3	2020	13:49:00	Poniedziałkowy Dół 11	Mammalia (mammals)	roe deer	Capreolus capreolus
710	KRAKOW	19	3	2020	17:00:00	Zamojskiego 86	Mammalia (mammals)	rat	Rattus spp.
711	KRAKOW	19	3	2020	18:13:00	Niezapominajek 19/1	Aves (birds)	birds	NA
712	KRAKOW	20	3	2020	11:48:00	Balicka 301	Aves (birds)	birds	NA
713	KRAKOW	22	3	2020	14:22:00	g.Morcinaka	Mammalia (mammals)	roe deer	Capreolus capreolus
714	KRAKOW	22	3	2020	19:32:00	Stepowa 28	Mammalia (mammals)	roe deer	Capreolus capreolus
715	KRAKOW	23	3	2020	08:59:00	Lilli Wenedy 9	Aves (birds)	birds	NA
716	KRAKOW	23	3	2020	10:47:00	Wyłom	Aves (birds)	birds	NA
717	KRAKOW	24	3	2020	07:04:00	Fared foxta	Mammalia (mammals)	wild boar	Sus scrofa
718	KRAKOW	24	3	2020	08:15:00	Ptaszyckiego/Igolomska	Mammalia (mammals)	red fox	Vulpes vulpes
719	KRAKOW	25	3	2020	14:42:00	Podbipiety 123	Mammalia (mammals)	roe deer	Capreolus capreolus
720	KRAKOW	26	3	2020	10:46:00	Gronostajowa 7	Mammalia (mammals)	brown hare	Lepus europaeus
721	KRAKOW	26	3	2020	18:52:00	Bogucicka 71 c	Mammalia (mammals)	roe deer	Capreolus capreolus
722	KRAKOW	27	3	2020	06:16:00	Podbipiety 123	Mammalia (mammals)	roe deer	Capreolus capreolus
723	KRAKOW	27	3	2020	11:07:00	Zagloby	Mammalia (mammals)	brown hare	Lepus europaeus
724	KRAKOW	28	3	2020	09:51:00	Wyżynna 16	Mammalia (mammals)	roe deer	Capreolus capreolus
725	KRAKOW	28	3	2020	13:04:00	Łąki Nowohuckie	Mammalia (mammals)	red fox	Vulpes vulpes
726	KRAKOW	28	3	2020	19:50:00	Krzemieniecka	Mammalia (mammals)	roe deer	Capreolus capreolus
727	KRAKOW	29	3	2020	08:21:00	Jana Kantego 162	Aves (birds)	birds	NA
728	KRAKOW	29	3	2020	12:27:00	Chmieleniec 4	Aves (birds)	birds	NA
729	KRAKOW	29	3	2020	15:16:00	Las tyniecki	Mammalia (mammals)	roe deer	Capreolus capreolus
730	KRAKOW	29	3	2020	16:20:00	Ks. Jozefa 255	Mammalia (mammals)	wild boar	Sus scrofa
731	KRAKOW	30	3	2020	12:32:00	Wielicka	Mammalia (mammals)	brown hare	Lepus europaeus
732	KRAKOW	31	3	2020	10:53:00	Siewna 17	Mammalia (mammals)	red fox	Vulpes vulpes
733	KRAKOW	31	3	2020	17:56:00	Krzemieniecka 63	Mammalia (mammals)	roe deer	Capreolus capreolus
734	NIEPOLOMICE	2	3	2020	10:08:00	Pless 19	Mammalia (mammals)	roe deer	Capreolus capreolus
735	NIEPOLOMICE	2	3	2020	11:06:00	Podłęże 60	Mammalia (mammals)	roe deer	Capreolus capreolus
736	NIEPOLOMICE	2	3	2020	11:06:00	Wola Batorska 167	Mammalia (mammals)	roe deer	Capreolus capreolus
737	NIEPOLOMICE	5	3	2020	15:41:00	Wola Batorska 919	Mammalia (mammals)	red fox	Vulpes vulpes
738	NIEPOLOMICE	8	3	2020	13:21:00	Zakrzów	Mammalia (mammals)	roe deer	Capreolus capreolus
739	NIEPOLOMICE	8	3	2020	14:03:00	Zabierzów Boheński (sklep JuHas)	Mammalia (mammals)	roe deer	Capreolus capreolus
740	NIEPOLOMICE	9	3	2020	09:00:00	Chobot 95	Mammalia (mammals)	roe deer	Capreolus capreolus
741	NIEPOLOMICE	11	3	2020	15:03:00	Topolowa 14	Mammalia (mammals)	red fox	Vulpes vulpes
742	NIEPOLOMICE	15	3	2020	12:14:00	Staniątecka	Mammalia (mammals)	roe deer	Capreolus capreolus
743	NIEPOLOMICE	15	3	2020	14:16:00	Krakowska 18	Mammalia (mammals)	roe deer	Capreolus capreolus
744	NIEPOLOMICE	16	3	2020	18:20:00	Wola Zabierzowska	Mammalia (mammals)	roe deer	Capreolus capreolus
745	NIEPOLOMICE	20	3	2020	15:53:00		Mammalia (mammals)	racoon dog	Nyctereutes procyonoides
746	NIEPOLOMICE	21	3	2020	15:42:00	Zakrzów 236	Mammalia (mammals)	roe deer	Capreolus capreolus
747	NIEPOLOMICE	28	3	2020	12:00:00	Węgrzce	Mammalia (mammals)	roe deer	Capreolus capreolus
748	NIEPOLOMICE	28	3	2020	21:46:00	Krakowska Niepołomice	Mammalia (mammals)	roe deer	Capreolus capreolus
749	WIELICZKA	2	3	2020	15:14:00	Kodomestic catów 237	Mammalia (mammals)	roe deer	Capreolus capreolus
750	WIELICZKA	4	3	2020	18:13:00	Ochota 4B	Mammalia (mammals)	roe deer	Capreolus capreolus
751	WIELICZKA	7	3	2020	06:27:00	Czarnochowice 290	Mammalia (mammals)	roe deer	Capreolus capreolus
752	WIELICZKA	7	3	2020	09:42:00	Raciborsko 35	Mammalia (mammals)	roe deer	Capreolus capreolus
753	WIELICZKA	8	3	2020	07:44:00	Dobczycka	Mammalia (mammals)	wild boar	Sus scrofa
754	WIELICZKA	9	3	2020	09:00:00	Narutowicza	Mammalia (mammals)	brown hare	Lepus europaeus
755	WIELICZKA	10	3	2020	07:21:00	Podgórska 66	Mammalia (mammals)	roe deer	Capreolus capreolus
756	WIELICZKA	10	3	2020	07:44:00	Kodomestic catów 922	Mammalia (mammals)	roe deer	Capreolus capreolus
757	WIELICZKA	12	3	2020	12:24:00	Koźmice Wielkie 372	Mammalia (mammals)	red fox	Vulpes vulpes
758	WIELICZKA	13	3	2020	15:43:00	Kodomestic catów 193	Mammalia (mammals)	roe deer	Capreolus capreolus
759	WIELICZKA	14	3	2020	05:03:00	Grabówki	Mammalia (mammals)	roe deer	Capreolus capreolus
760	WIELICZKA	14	3	2020	11:24:00	Gorzków 216	Mammalia (mammals)	roe deer	Capreolus capreolus
761	WIELICZKA	15	3	2020	16:04:00	Kodomestic catów 208	Mammalia (mammals)	roe deer	Capreolus capreolus
762	WIELICZKA	16	3	2020	07:49:00	Podstolice 255	Mammalia (mammals)	roe deer	Capreolus capreolus
763	WIELICZKA	16	3	2020	13:20:00	Czrnochowice 229	Aves (birds)	birds	NA
764	WIELICZKA	18	3	2020	06:26:00	Siercza 174	Mammalia (mammals)	roe deer	Capreolus capreolus
765	WIELICZKA	19	3	2020	13:15:00	Lednica Górna 572	Mammalia (mammals)	red fox	Vulpes vulpes
766	WIELICZKA	21	3	2020	07:44:00	Niepolomska DW 964	Mammalia (mammals)	roe deer	Capreolus capreolus
767	WIELICZKA	21	3	2020	09:34:00	Golkowice 384	Mammalia (mammals)	roe deer	Capreolus capreolus
768	WIELICZKA	22	3	2020	11:25:00	Kodomestic catów 165	Mammalia (mammals)	roe deer	Capreolus capreolus
769	WIELICZKA	23	3	2020	13:39:00	Siercza 258	Mammalia (mammals)	roe deer	Capreolus capreolus
770	WIELICZKA	24	3	2020	18:12:00	Mała Wieś 141	Mammalia (mammals)	roe deer	Capreolus capreolus
771	WIELICZKA	25	3	2020	01:20:00	Kodomestic catów 169	Mammalia (mammals)	roe deer	Capreolus capreolus
772	WIELICZKA	26	3	2020	14:27:00	Kodomestic catow 673	Mammalia (mammals)	roe deer	Capreolus capreolus
773	WIELICZKA	28	3	2020	07:42:00	Ochota 12-15	Mammalia (mammals)	roe deer	Capreolus capreolus
774	WIELICZKA	28	3	2020	11:02:00	Mietniowska 11	Mammalia (mammals)	roe deer	Capreolus capreolus
775	WIELICZKA	28	3	2020	21:15:00	Jankówka 71	Mammalia (mammals)	roe deer	Capreolus capreolus
776	KRAKOW	1	4	2020	12:39:00	Radnickiego 7	Mammalia (mammals)	red fox	Vulpes vulpes
777	KRAKOW	2	4	2020	09:51:00	Armii Kraków 96	Mammalia (mammals)	red fox	Vulpes vulpes
778	KRAKOW	2	4	2020	17:31:00	Łąli Nowokuckie	Mammalia (mammals)	roe deer	Capreolus capreolus
779	KRAKOW	2	4	2020	20:40:00	Chałubińskiego	Mammalia (mammals)	roe deer	Capreolus capreolus
780	KRAKOW	3	4	2020	11:00:00	Olszanicka	Mammalia (mammals)	roe deer	Capreolus capreolus
781	KRAKOW	3	4	2020	17:34:00	Obozowa	Mammalia (mammals)	wild boar	Sus scrofa
782	KRAKOW	3	4	220	17:37:00	Ułanów 41	Mammalia (mammals)	brown hare	Lepus europaeus
783	KRAKOW	5	4	2020	15:26:00	Portowa 4	Aves (birds)	birds	NA
784	KRAKOW	6	4	2020	11:49:00	Ks. Józefa	Mammalia (mammals)	roe deer	Capreolus capreolus
785	KRAKOW	6	4	2020	21:16:00	Ks.Józefa 75	Mammalia (mammals)	wild boar	Sus scrofa
786	KRAKOW	7	4	2020	07:20:00	Jana Pawła II	Mammalia (mammals)	brown hare	Lepus europaeus
787	KRAKOW	7	4	2020	13:27:00	Branicka	Mammalia (mammals)	roe deer	Capreolus capreolus
788	KRAKOW	8	4	2020	13:35:00	Miarowa 4	Aves (birds)	birds	NA
789	KRAKOW	9	4	2020	06:53:00	Gromadzka 53A	Mammalia (mammals)	brown hare	Lepus europaeus
790	KRAKOW	9	4	2020	06:54:00	Kozienicka	Mammalia (mammals)	roe deer	Capreolus capreolus
791	KRAKOW	10	4	2020	10:35:00	Kosocicka 7	Mammalia (mammals)	roe deer	Capreolus capreolus
792	KRAKOW	10	4	2020	13:38:00	Wielicka/Kosocicka	Mammalia (mammals)	roe deer	Capreolus capreolus
793	KRAKOW	10	4	2020	13:38:00	Odmętowa 31	Mammalia (mammals)	wild boar	Sus scrofa
794	KRAKOW	10	4	2020	16:28:00	Odmętowa 31	Mammalia (mammals)	wild boar	Sus scrofa
795	KRAKOW	13	4	2020	22:13:00	Tyniecka 149	Mammalia (mammals)	red fox	Vulpes vulpes
796	KRAKOW	14	4	2020	07:38:00	Tyniecka 172	Mammalia (mammals)	roe deer	Capreolus capreolus
797	KRAKOW	14	4	2020	09:56:00	Powstańców	Mammalia (mammals)	red squirrel	Sciurus vulgaris
798	KRAKOW	15	4	2020	12:33:00	Modrzejewskiej 24	Aves (birds)	birds	NA
799	KRAKOW	15	4	2020	16:08:00	Dymarek 12	Mammalia (mammals)	roe deer	Capreolus capreolus
800	KRAKOW	15	4	2020	19:30:00	29 red foxtopada	Mammalia (mammals)	wild boar	Sus scrofa
801	KRAKOW	15	4	2020	19:31:00	Ks. Jozefa 255	Mammalia (mammals)	brown hare	Lepus europaeus
802	KRAKOW	18	4	2020	08:58:00	Okulickiego	Mammalia (mammals)	hedgehog	Erinaceus europaeus
803	KRAKOW	18	4	2020	13:01:00	Ludwinowska	Aves (birds)	birds	NA
804	KRAKOW	18	4	2020	17:52:00	Markowskiego	Mammalia (mammals)	hedgehog	Erinaceus europaeus
805	KRAKOW	19	4	2020	09:51:00	Praska 63	Mammalia (mammals)	hedgehog	Erinaceus europaeus
806	KRAKOW	19	4	2020	11:58:00	Dębskiego	Mammalia (mammals)	roe deer	Capreolus capreolus
807	KRAKOW	19	4	2020	12:58:00	Powstańców Ślaskich	Mammalia (mammals)	red fox	Vulpes vulpes
808	KRAKOW	19	4	2020	20:30:00	Łokietka 354	Mammalia (mammals)	roe deer	Capreolus capreolus
809	KRAKOW	20	4	2020	10:37:00	Zawiła 66	Aves (birds)	birds	NA
810	KRAKOW	21	4	2020	07:40:00	Powstania Warszawskiego	Aves (birds)	birds	NA
811	KRAKOW	21	4	2020	08:33:00	Podłużna	Mammalia (mammals)	roe deer	Capreolus capreolus
812	KRAKOW	21	4	2020	09:16:00	Igolomska	Mammalia (mammals)	roe deer	Capreolus capreolus
813	KRAKOW	22	4	2020	04:58:00	G. Morcinka	Mammalia (mammals)	roe deer	Capreolus capreolus
814	KRAKOW	23	4	2020	14:25:00	Mogilska 99	Aves (birds)	birds	NA
815	KRAKOW	24	4	2020	01:43:00	Mirowska	Mammalia (mammals)	wild boar	Sus scrofa
816	KRAKOW	24	4	2020	04:34:00	Sołtysowska	Mammalia (mammals)	roe deer	Capreolus capreolus
817	KRAKOW	24	4	2020	05:31:00	Jasnogórska 115	Mammalia (mammals)	roe deer	Capreolus capreolus
818	KRAKOW	24	4	2020	06:08:00	Ks. Józefa	Mammalia (mammals)	roe deer	Capreolus capreolus
819	KRAKOW	24	4	2020	15:27:00	Centralna 41	Mammalia (mammals)	roe deer	Capreolus capreolus
820	KRAKOW	25	4	2020	15:01:00	Orlińskiego	Mammalia (mammals)	roe deer	Capreolus capreolus
821	KRAKOW	25	4	2020	18:22:00	Wysłouchów	Aves (birds)	birds	NA
822	KRAKOW	26	4	2020	09:32:00	Mazowiecka 106	Aves (birds)	birds	NA
823	KRAKOW	26	4	2020	09:32:00	Senatorska 24	Aves (birds)	birds	NA
824	KRAKOW	26	4	2020	12:26:00	Okólna 6	Mammalia (mammals)	hedgehog	Erinaceus europaeus
825	KRAKOW	26	4	2020	13:45:00	Brzeska/Kontryna	Mammalia (mammals)	red fox	Vulpes vulpes
826	KRAKOW	27	4	2020	05:53:00	Bieżanowska 248	Mammalia (mammals)	roe deer	Capreolus capreolus
827	KRAKOW	27	4	2020	07:17:00	Na Zielonki	Mammalia (mammals)	roe deer	Capreolus capreolus
828	KRAKOW	28	4	2020	08:36:00	Cedyńska 30-31	Aves (birds)	birds	NA
829	KRAKOW	28	4	2020	13:51:00	Banacha 29	Mammalia (mammals)	rat	Rattus spp.
830	KRAKOW	28	4	2020	18:46:00	Bieżanowska/Jasińskiego	Mammalia (mammals)	hedgehog	Erinaceus europaeus
831	KRAKOW	29	4	2020	07:08:00	Śliwiaka/Wrobel	Mammalia (mammals)	wild boar	Sus scrofa
832	KRAKOW	29	4	2020	22:25:00	Sdomestic catnicka 249	Mammalia (mammals)	roe deer	Capreolus capreolus
833	KRAKOW	30	4	2020	05:41:00	Kapelanka 15	Mammalia (mammals)	roe deer	Capreolus capreolus
834	KRAKOW	30	4	2020	12:00:00	Kapelanka/Rozdroże	Mammalia (mammals)	roe deer	Capreolus capreolus
835	KRAKOW	30	4	2020	21:07:00	Mirowska	Mammalia (mammals)	wild boar	Sus scrofa
836	NIEPOLOMICE	6	4	2020	16:20:00	Zakrzów 414	Mammalia (mammals)	roe deer	Capreolus capreolus
837	NIEPOLOMICE	8	4	2020	11:06:00	Wola Zabierzowska/Zabierzów	Mammalia (mammals)	roe deer	Capreolus capreolus
838	NIEPOLOMICE	8	4	2020	11:28:00	Płaszowska 25	Aves (birds)	birds	NA
839	NIEPOLOMICE	9	4	2020	09:40:00	Wola Batorska 303	Mammalia (mammals)	roe deer	Capreolus capreolus
840	NIEPOLOMICE	14	4	2020	10:42:00	Zabierzów Bocheński	Mammalia (mammals)	roe deer	Capreolus capreolus
841	NIEPOLOMICE	15	4	2020	15:39:00	Zabierzów Bocjheński/Wola Zabierzowska	Mammalia (mammals)	roe deer	Capreolus capreolus
842	NIEPOLOMICE	15	4	2020	16:29:00	Zakrzów 387	Mammalia (mammals)	wild boar	Sus scrofa
843	NIEPOLOMICE	16	4	2020	03:09:00	Staniątki 55	Mammalia (mammals)	roe deer	Capreolus capreolus
844	NIEPOLOMICE	17	4	2020	15:44:00	Ochmanów	Mammalia (mammals)	roe deer	Capreolus capreolus
845	NIEPOLOMICE	18	4	2020	13:14:00	Wola Batorska 77	Mammalia (mammals)	roe deer	Capreolus capreolus
846	NIEPOLOMICE	20	4	2020	09:30:00	Szewska 7	Aves (birds)	birds	NA
847	NIEPOLOMICE	20	4	2020	19:39:00	Podgrabie	Mammalia (mammals)	roe deer	Capreolus capreolus
848	NIEPOLOMICE	21	4	2020	06:23:00	Ochmanów 127	Mammalia (mammals)	roe deer	Capreolus capreolus
849	NIEPOLOMICE	22	4	2020	10:18:00	Ułanów Niepołomice	Mammalia (mammals)	roe deer	Capreolus capreolus
850	NIEPOLOMICE	22	4	2020	13:48:00	Wola Batorska	Mammalia (mammals)	roe deer	Capreolus capreolus
851	NIEPOLOMICE	23	4	2020	08:20:00	Wola Batorska 7	Mammalia (mammals)	roe deer	Capreolus capreolus
852	NIEPOLOMICE	23	4	2020	08:23:00	Podłęże 622	Mammalia (mammals)	roe deer	Capreolus capreolus
853	NIEPOLOMICE	24	4	2020	06:15:00	Wola Batorska 190	Mammalia (mammals)	roe deer	Capreolus capreolus
854	NIEPOLOMICE	24	4	2020	14:48:00	Wola Batorska 190	Mammalia (mammals)	roe deer	Capreolus capreolus
855	NIEPOLOMICE	24	4	2020	15:49:00	Zabierzów Bocheński	Mammalia (mammals)	roe deer	Capreolus capreolus
856	NIEPOLOMICE	27	4	2020	22:17:00	Zakrzów 271	Mammalia (mammals)	roe deer	Capreolus capreolus
857	NIEPOLOMICE	28	4	2020	16:59:00	Wola Batorska 531	Mammalia (mammals)	roe deer	Capreolus capreolus
858	NIEPOLOMICE	28	4	2020	21:12:00	Wola Batorska	Mammalia (mammals)	roe deer	Capreolus capreolus
859	NIEPOLOMICE	29	4	2020	12:02:00	Niepolomice	Aves (birds)	birds	NA
860	NIEPOLOMICE	30	4	2020	09:34:00	Mokra 9	Aves (birds)	birds	NA
861	NIEPOLOMICE	30	4	2020	15:56:00	Wola Batorska	Mammalia (mammals)	roe deer	Capreolus capreolus
862	WIELICZKA	4	4	2020	14:39:00	Byszyce 172	Mammalia (mammals)	roe deer	Capreolus capreolus
863	WIELICZKA	6	4	2020	15:45:00	Brzegi	Mammalia (mammals)	roe deer	Capreolus capreolus
864	WIELICZKA	8	4	2020	09:57:00	Grabówki	Mammalia (mammals)	roe deer	Capreolus capreolus
865	WIELICZKA	9	4	2020	17:09:00	Pawlikowice	Mammalia (mammals)	roe deer	Capreolus capreolus
866	WIELICZKA	11	4	2020	08:34:00	Jankówka 41-56	Mammalia (mammals)	roe deer	Capreolus capreolus
867	WIELICZKA	14	4	2020	13:09:00	Gorzków 189	Mammalia (mammals)	roe deer	Capreolus capreolus
868	WIELICZKA	14	4	2020	21:09:00	Brzegi rondo misericordii	Mammalia (mammals)	roe deer	Capreolus capreolus
869	WIELICZKA	15	4	2020	10:21:00	Wegrzce Wielkie 506-301	Mammalia (mammals)	brown hare	Lepus europaeus
870	WIELICZKA	16	4	2020	05:39:00	Podstolice	Mammalia (mammals)	roe deer	Capreolus capreolus
871	WIELICZKA	16	4	2020	09:38:00	Czarnochowska16	Mammalia (mammals)	roe deer	Capreolus capreolus
872	WIELICZKA	17	4	2020	19:11:00	Warzycka 37	Aves (birds)	birds	NA
873	WIELICZKA	19	4	2020	09:04:00	Raciborsko 60	Mammalia (mammals)	brown hare	Lepus europaeus
874	KRAKOW	25	4	2020	12:39:00	Radnickiego 8	Mammalia (mammals)	red fox	Vulpes vulpes
875	KRAKOW	25	4	2020	09:51:00	Armii Kraków 97	Mammalia (mammals)	red fox	Vulpes vulpes
876	KRAKOW	25	4	2020	17:31:00	Łąli Nowokuckie	Mammalia (mammals)	roe deer	Capreolus capreolus
877	KRAKOW	25	4	2020	20:40:00	Chałubińskiego	Mammalia (mammals)	roe deer	Capreolus capreolus
878	KRAKOW	25	4	2020	11:00:00	Olszanicka	Mammalia (mammals)	roe deer	Capreolus capreolus
879	KRAKOW	26	4	2020	17:34:00	Obozowa	Mammalia (mammals)	wild boar	Sus scrofa
880	KRAKOW	26	4	2020	17:37:00	Ułanów 42	Mammalia (mammals)	brown hare	Lepus europaeus
881	KRAKOW	1	5	2020	21:12:00	Śliwiaka	Mammalia (mammals)	wild boar	Sus scrofa
882	KRAKOW	2	5	2020	06:01:00	Lilli Wenedy 3	Aves (birds)	birds	NA
883	KRAKOW	2	5	2020	12:42:00	Torowa	Mammalia (mammals)	wild boar	Sus scrofa
884	KRAKOW	2	5	2020	19:01:00	Nowohucka	Mammalia (mammals)	brown hare	Lepus europaeus
885	KRAKOW	3	5	2020	11:36:00	Gora Borkowska	Aves (birds)	birds	NA
886	KRAKOW	3	5	2020	12:03:00	Rączna 12B	Mammalia (mammals)	roe deer	Capreolus capreolus
887	KRAKOW	4	5	2020	01:22:00	Nowohucka	Mammalia (mammals)	roe deer	Capreolus capreolus
888	KRAKOW	4	5	2020	21:23:00	Nazaretańska	Mammalia (mammals)	roe deer	Capreolus capreolus
889	KRAKOW	5	5	2020	16:55:00	Brzeska	Mammalia (mammals)	hedgehog	Erinaceus europaeus
890	KRAKOW	6	5	2020	09:21:00	Ks. Józefa 269	Mammalia (mammals)	roe deer	Capreolus capreolus
891	KRAKOW	6	5	2020	22:53:00	Armii Krajowej	Mammalia (mammals)	wild boar	Sus scrofa
892	KRAKOW	7	5	2020	06:17:00	Zakopiańska 48	Mammalia (mammals)	red fox	Vulpes vulpes
893	KRAKOW	7	5	2020	08:38:00	Jasnogórska	Mammalia (mammals)	roe deer	Capreolus capreolus
894	KRAKOW	7	5	2020	13:01:00	Wiklinowa 15	Mammalia (mammals)	wild boar	Sus scrofa
895	KRAKOW	8	5	2020	11:15:00	Gronostajowa	Mammalia (mammals)	wild boar	Sus scrofa
896	KRAKOW	8	5	2020	15:26:00	Heila 10	Aves (birds)	birds	NA
897	KRAKOW	9	5	2020	08:47:00	Krowoderskich Zuchów/Batalionu skała	Mammalia (mammals)	hedgehog	Erinaceus europaeus
898	KRAKOW	9	5	2020	22:56:00	Dozynkowa 140	Mammalia (mammals)	roe deer	Capreolus capreolus
899	KRAKOW	10	5	2020	07:30:00	Wiślicka	Mammalia (mammals)	hedgehog	Erinaceus europaeus
900	KRAKOW	11	5	2020	22:49:00	Balicka	Mammalia (mammals)	roe deer	Capreolus capreolus
901	KRAKOW	12	5	2020	07:37:00	Igolomska	Mammalia (mammals)	European badger	Meles meles
902	KRAKOW	12	5	2020	21:39:00	K.Bunscha	Mammalia (mammals)	roe deer	Capreolus capreolus
903	KRAKOW	13	5	2020	07:05:00	al. Pokoju	Mammalia (mammals)	red fox	Vulpes vulpes
904	KRAKOW	13	5	2020	09:01:00	Krzemieniecka 40	Mammalia (mammals)	roe deer	Capreolus capreolus
905	KRAKOW	13	5	2020		Mistrzejowicka	Aves (birds)	birds	NA
906	KRAKOW	14	5	2020	13:27:00	Na Blonie	Mammalia (mammals)	rat	Rattus spp.
907	KRAKOW	14	5	2020	18:19:00	Łokietka	Mammalia (mammals)	roe deer	Capreolus capreolus
908	KRAKOW	15	5	2020	12:28:00	Petrażyckiego 156	Mammalia (mammals)	roe deer	Capreolus capreolus
909	KRAKOW	15	5	2020	21:40:00	Sużyckiego 26	Mammalia (mammals)	roe deer	Capreolus capreolus
910	KRAKOW	16	5	2020	07:04:00	Gustawa Morcinka	Mammalia (mammals)	roe deer	Capreolus capreolus
911	KRAKOW	16	5	2020	20:38:00	Brzeska 2c	Mammalia (mammals)	red fox	Vulpes vulpes
912	KRAKOW	17	5	2020	09:10:00	Witosa	Aves (birds)	birds	NA
913	KRAKOW	17	5	2020	14:48:00	Splawy	Mammalia (mammals)	roe deer	Capreolus capreolus
914	KRAKOW	17	5	2020	15:13:00	Śliwiaka	Mammalia (mammals)	roe deer	Capreolus capreolus
915	KRAKOW	18	5	2020	05:01:00	Igolomska	Mammalia (mammals)	brown hare	Lepus europaeus
916	KRAKOW	18	5	2020	16:08:00	hedgehogiorko	Mammalia (mammals)	roe deer	Capreolus capreolus
917	KRAKOW	19	5	2020	08:12:00	Igołomska	Mammalia (mammals)	roe deer	Capreolus capreolus
918	KRAKOW	19	5	2020	10:49:00	Rybitwy 47	Mammalia (mammals)	roe deer	Capreolus capreolus
919	KRAKOW	20	5	2020	07:54:00	Brzeska 1B	Mammalia (mammals)	red fox	Vulpes vulpes
920	KRAKOW	20	5	2020	15:46:00	Fredry	Mammalia (mammals)	hedgehog	Erinaceus europaeus
921	KRAKOW	20	5	2020	15:46:00	Na Kozłówce 25	Aves (birds)	birds	NA
922	KRAKOW	21	5	2020	07:12:00	Piasta Kołodzieja/Ognistych wici	Mammalia (mammals)	hedgehog	Erinaceus europaeus
923	KRAKOW	21	5	2020	10:30:00	Las Mogilski	Mammalia (mammals)	roe deer	Capreolus capreolus
924	KRAKOW	21	5	2020	14:55:00	Leśna 23	Mammalia (mammals)	roe deer	Capreolus capreolus
925	KRAKOW	22	5	2020	06:22:00	Piasta Kołódzieja	Mammalia (mammals)	hedgehog	Erinaceus europaeus
926	KRAKOW	22	5	2020	06:22:00	Michała Wójcickiego	Mammalia (mammals)	wild boar	Sus scrofa
927	KRAKOW	23	5	2020	12:04:00	Cedyńska	Aves (birds)	birds	NA
928	KRAKOW	24	5	2020	15:18:00	Budziszyńska 36	Mammalia (mammals)	rat	Rattus spp.
929	KRAKOW	24	5	2020	15:18:00	Rybitwy 92	Mammalia (mammals)	roe deer	Capreolus capreolus
930	KRAKOW	25	5	2020	05:34:00	Balicka	Mammalia (mammals)	roe deer	Capreolus capreolus
931	KRAKOW	25	5	2020	09:18:00	Tyniecka 215	Mammalia (mammals)	red fox	Vulpes vulpes
932	KRAKOW	25	5	2020	22:22:00	Nowohucka	Mammalia (mammals)	red fox	Vulpes vulpes
933	KRAKOW	26	5	2020	08:34:00	Herberta	Mammalia (mammals)	red fox	Vulpes vulpes
934	KRAKOW	27	5	2020	06:58:00	Winnicka 67	Mammalia (mammals)	roe deer	Capreolus capreolus
935	KRAKOW	27	5	2020	11:32:00	Kuklińskiego/Gromadzka	Aves (birds)	birds	NA
936	KRAKOW	27	5	2020	19:21:00	Kocmyrzowska	Mammalia (mammals)	red fox	Vulpes vulpes
937	KRAKOW	28	5	2020	07:39:00	Igolomska	Mammalia (mammals)	red fox	Vulpes vulpes
938	KRAKOW	28	5	2020	09:32:00	Janowskiego 21A	Mammalia (mammals)	roe deer	Capreolus capreolus
939	KRAKOW	28	5	2020	15:36:00	Igolomska 29B	Mammalia (mammals)	red fox	Vulpes vulpes
940	KRAKOW	29	5	2020	15:18:00	Krzemieniecka 63	Mammalia (mammals)	red deer	Cervus elaphus
941	KRAKOW	29	5	2020	19:34:00	Jasnogórska	Mammalia (mammals)	roe deer	Capreolus capreolus
942	KRAKOW	30	5	2020	06:53:00	Nowosądecka	Mammalia (mammals)	red fox	Vulpes vulpes
943	KRAKOW	31	5	2020	08:59:00	Prof..Wiśniewskiego	Mammalia (mammals)	roe deer	Capreolus capreolus
944	NIEPOLOMICE	14	5	2020	15:56:00	Podłęże 190	Mammalia (mammals)	roe deer	Capreolus capreolus
945	NIEPOLOMICE	1	5	2020	15:52:00	Chobot 7	Mammalia (mammals)	roe deer	Capreolus capreolus
946	NIEPOLOMICE	1	5	2020	18:16:00	Podłęże 280	Mammalia (mammals)	roe deer	Capreolus capreolus
947	NIEPOLOMICE	2	5	2020	19:53:00	Siostry Czackiej	Mammalia (mammals)	roe deer	Capreolus capreolus
948	NIEPOLOMICE	4	5	2020	10:00:00	Ochmanów 38	Mammalia (mammals)	roe deer	Capreolus capreolus
949	NIEPOLOMICE	8	5	2020	21:32:00	Zakrzowiec	Mammalia (mammals)	Eurasian beaver	Castor fiber
950	NIEPOLOMICE	16	5	2020	03:45:00	Wola Zabierzowska 297	Mammalia (mammals)	roe deer	Capreolus capreolus
951	NIEPOLOMICE	18	5	2020	13:28:00	Ochamnów/Podłeże	Mammalia (mammals)	roe deer	Capreolus capreolus
952	NIEPOLOMICE	19	5	2020	11:39:00	Zabierzów/Ochmanów	Mammalia (mammals)	roe deer	Capreolus capreolus
953	NIEPOLOMICE	22	5	2020	18:10:00	Wola Batorska 844	Mammalia (mammals)	roe deer	Capreolus capreolus
954	NIEPOLOMICE	25	5	2020	09:47:00	Kolejowa	Mammalia (mammals)	roe deer	Capreolus capreolus
955	NIEPOLOMICE	28	5	2020	11:58:00	Wielicka, staniątki	Mammalia (mammals)	roe deer	Capreolus capreolus
956	NIEPOLOMICE	29	5	2020	15:41:00	Podłęże 268	Mammalia (mammals)	roe deer	Capreolus capreolus
957	WIELICZKA	6	5	2020	14:49:00	Pawlikowice	Mammalia (mammals)	roe deer	Capreolus capreolus
958	WIELICZKA	8	5	2020	18:49:00	Mietniów	Mammalia (mammals)	roe deer	Capreolus capreolus
959	WIELICZKA	8	5	2020	20:01:00	Byszyce	Mammalia (mammals)	roe deer	Capreolus capreolus
960	WIELICZKA	10	5	2020	17:00:00	Chorągwica	Mammalia (mammals)	roe deer	Capreolus capreolus
961	WIELICZKA	11	5	2020	22:54:00	Sułków	Mammalia (mammals)	wild boar	Sus scrofa
962	WIELICZKA	15	5	2020	08:08:00	Grajów 133	Mammalia (mammals)	roe deer	Capreolus capreolus
963	WIELICZKA	21	5	2020	11:00:00	Węgrzce Wielkie	Aves (birds)	birds	NA
964	WIELICZKA	21	5	2020	14:38:00	Brzegi/Grabie	Mammalia (mammals)	roe deer	Capreolus capreolus
965	WIELICZKA	22	5	2020	08:17:00	Węgrzce Wielkie 176	Mammalia (mammals)	roe deer	Capreolus capreolus
966	WIELICZKA	24	5	2020	05:36:00	Gorzków cmentarz	Mammalia (mammals)	roe deer	Capreolus capreolus
967	WIELICZKA	28	5	2020	19:40:00	Koźmice Wielkie 467	Mammalia (mammals)	roe deer	Capreolus capreolus
968	WIELICZKA	29	5	2020	12:24:00	Pawlikowice 67	Mammalia (mammals)	red deer	Cervus elaphus
969	WIELICZKA	30	5	2020	09:45:00	Golkowice 51A	Mammalia (mammals)	roe deer	Capreolus capreolus
970	KRAKOW	1	6	2020	17:48:00	Kalinowe 2	Mammalia (mammals)	red fox	Vulpes vulpes
971	KRAKOW	2	6	2020	08:49:00	Brzeska/Jgołomska	Mammalia (mammals)	red fox	Vulpes vulpes
972	KRAKOW	2	6	2020	13:05:00	Na Zrembie/Kościuszkowców	Mammalia (mammals)	hedgehog	Erinaceus europaeus
973	KRAKOW	2	6	2020	16:30:00	Kawowa 6	Mammalia (mammals)	wild boar	Sus scrofa
974	KRAKOW	2	6	2020	21:48:00	Mirowska/Orla	Mammalia (mammals)	European badger	Meles meles
975	KRAKOW	3	6	2020	13:22:00	Winowców	Mammalia (mammals)	wild boar	Sus scrofa
976	KRAKOW	3	6	2020	16:50:00	Unruga 67 B	Mammalia (mammals)	roe deer	Capreolus capreolus
977	KRAKOW	4	6	2020	14:54:00	Kościelnicka 1	Mammalia (mammals)	roe deer	Capreolus capreolus
978	KRAKOW	5	6	2020	07:18:00	Pasternik	Mammalia (mammals)	roe deer	Capreolus capreolus
979	KRAKOW	6	6	2020	14:15:00	Wadowska	Mammalia (mammals)	red fox	Vulpes vulpes
980	KRAKOW	7	6	2020	08:38:00	Osterwy	Mammalia (mammals)	red fox	Vulpes vulpes
981	KRAKOW	7	6	2020	10:25:00	Wielicka	Mammalia (mammals)	hedgehog	Erinaceus europaeus
982	KRAKOW	7	6	2020	22:51:00	Petrażyckiego/Żyzna	Mammalia (mammals)	roe deer	Capreolus capreolus
983	KRAKOW	8	6	2020	03:31:00	Turowicza	Mammalia (mammals)	roe deer	Capreolus capreolus
984	KRAKOW	8	6	2020	06:24:00	Bora-Komorowskiego	Mammalia (mammals)	red fox	Vulpes vulpes
985	KRAKOW	8	6	2020	08:04:00	Petrażyckiego 64-70	Mammalia (mammals)	roe deer	Capreolus capreolus
986	KRAKOW	8	6	2020	09:19:00	Heligundy 4d	Mammalia (mammals)	roe deer	Capreolus capreolus
987	KRAKOW	8	6	2020	15:21:00	Kozienicka	Mammalia (mammals)	roe deer	Capreolus capreolus
988	KRAKOW	9	6	2020	06:27:00	Brzeska	Mammalia (mammals)	roe deer	Capreolus capreolus
989	KRAKOW	9	6	2020	10:22:00	Benedydomestic catowicza	Mammalia (mammals)	roe deer	Capreolus capreolus
990	KRAKOW	9	6	2020	21:36:00	Świerkowa 6	Mammalia (mammals)	roe deer	Capreolus capreolus
991	KRAKOW	10	6	2020	08:48:00	Ks. Józefa	Mammalia (mammals)	wild boar	Sus scrofa
992	KRAKOW	11	6	2020	08:54:00	Tischnera	Aves (birds)	birds	NA
993	KRAKOW	13	6	2020	02:05:00	Bora-Komorowskiego/Dobrego Pasterza	Mammalia (mammals)	red fox	Vulpes vulpes
994	KRAKOW	13	6	2020	11:41:00	Widna 10	Aves (birds)	birds	NA
995	KRAKOW	13	6	2020	14:04:00	Tyniecka 1552	Mammalia (mammals)	wild boar	Sus scrofa
996	KRAKOW	13	6	2020	15:57:00	Maiselsa 14	Aves (birds)	birds	NA
997	KRAKOW	14	6	2020	07:48:00	Jodłowa 31-33	Mammalia (mammals)	roe deer	Capreolus capreolus
998	KRAKOW	14	6	2020	09:11:00	Glinik 10	Mammalia (mammals)	roe deer	Capreolus capreolus
999	KRAKOW	14	6	2020	12:40:00	Olszanicka 12A	Mammalia (mammals)	red squirrel	Sciurus vulgaris
1000	KRAKOW	15	6	2020	06:45:00	Kłuszyńska	Mammalia (mammals)	roe deer	Capreolus capreolus
1001	KRAKOW	15	6	2020	09:58:00	Okulickiego	Mammalia (mammals)	red fox	Vulpes vulpes
1002	KRAKOW	15	6	2020	19:09:00	Sądowa 1	Mammalia (mammals)	hedgehog	Erinaceus europaeus
1003	KRAKOW	16	6	2020	18:42:00	Lindego 7	Aves (birds)	birds	NA
1004	KRAKOW	17	6	2020	11:49:00	Chrobrego	Aves (birds)	birds	NA
1005	KRAKOW	17	6	2020	13:07:00	Kobierzyńska	Mammalia (mammals)	hedgehog	Erinaceus europaeus
1006	KRAKOW	17	6	2020	20:29:00	Grzegorzecka 21	Aves (birds)	birds	NA
1007	KRAKOW	18	6	2020	06:17:00	G. Morcinka	Mammalia (mammals)	roe deer	Capreolus capreolus
1008	KRAKOW	18	6	2020	08:16:00	Sądowa 1	Mammalia (mammals)	hedgehog	Erinaceus europaeus
1009	KRAKOW	18	6	2020	08:38:00	Węzeł wielicki	Mammalia (mammals)	roe deer	Capreolus capreolus
1010	KRAKOW	19	6	2020	08:01:00	Bobrzyńskiego	Mammalia (mammals)	brown hare	Lepus europaeus
1011	KRAKOW	19	6	2020	11:17:00	Babińskiego	Mammalia (mammals)	wild boar	Sus scrofa
1012	KRAKOW	19	6	2020	17:35:00	Sdomestic catnica 12	Mammalia (mammals)	roe deer	Capreolus capreolus
1013	KRAKOW	20	6	2020	15:02:00	Wyciąska 32-33	Mammalia (mammals)	roe deer	Capreolus capreolus
1014	KRAKOW	20	6	2020	23:44:00	Pętla Czerwone Maki torowisko	Mammalia (mammals)	brown hare	Lepus europaeus
1015	KRAKOW	22	6	2020	03:11:00	Poziomkowa	Mammalia (mammals)	roe deer	Capreolus capreolus
1016	KRAKOW	22	6	2020	19:54:00	NCK	Mammalia (mammals)	red fox	Vulpes vulpes
1017	KRAKOW	23	6	2020	04:35:00	Tyniecka 118G	Mammalia (mammals)	wild boar	Sus scrofa
1018	KRAKOW	24	6	2020	04:32:00	Bora-komorowskiego/jurczaka	Mammalia (mammals)	roe deer	Capreolus capreolus
1019	KRAKOW	24	6	2020	19:07:00	Wąwozowa 17	Mammalia (mammals)	roe deer	Capreolus capreolus
1020	KRAKOW	24	6	2020	21:15:00	Pasternik	Aves (birds)	birds	NA
1021	KRAKOW	24	6	2020	23:35:00	Wrony/Sdomestic catnicka	Mammalia (mammals)	red fox	Vulpes vulpes
1022	KRAKOW	25	6	2020	09:21:00	Soczyny 1G	Mammalia (mammals)	roe deer	Capreolus capreolus
1023	KRAKOW	26	6	2020	10:19:00	Maisnera 40	Aves (birds)	birds	NA
1024	KRAKOW	27	6	2020	08:54:00	Bieżanowska 7	Mammalia (mammals)	hedgehog	Erinaceus europaeus
1025	KRAKOW	27	6	2020	10:13:00	Cegielniana	Aves (birds)	birds	NA
1026	KRAKOW	27	6	2020	13:34:00	Majora Łupaszki	Mammalia (mammals)	red fox	Vulpes vulpes
1027	KRAKOW	28	6	2020	06:17:00	Wislicka	Mammalia (mammals)	hedgehog	Erinaceus europaeus
1028	KRAKOW	28	6	2020	13:46:00	Bagry	Mammalia (mammals)	European badger	Meles meles
1029	KRAKOW	28	6	2020	14:42:00	11	Aves (birds)	birds	NA
1030	KRAKOW	29	6	2020	01:54:00	Bróżka/Borsucza	Mammalia (mammals)	roe deer	Capreolus capreolus
1031	KRAKOW	29	6	2020	04:00:00	Łowińskiego	Mammalia (mammals)	roe deer	Capreolus capreolus
1032	KRAKOW	29	6	2020	08:45:00	Jurajska/Na zielonki	Mammalia (mammals)	roe deer	Capreolus capreolus
1033	KRAKOW	30	6	2020	10:25:00	Dobrego Pasterza 120 B	Mammalia (mammals)	red squirrel	Sciurus vulgaris
1034	NIEPOLOMICE	3	6	2020	14:07:00	Brzeska	Mammalia (mammals)	roe deer	Capreolus capreolus
1035	NIEPOLOMICE	3	6	2020	15:26:00	Mokra 9	Aves (birds)	birds	NA
1036	NIEPOLOMICE	15	6	2020	09:56:00	Kwiatkowskiego	Mammalia (mammals)	brown hare	Lepus europaeus
1037	NIEPOLOMICE	15	6	2020	14:26:00	Zakrzowiec	Mammalia (mammals)	roe deer	Capreolus capreolus
1038	NIEPOLOMICE	18	6	2020	08:13:00	DW 964 Hotel Niepołomice	Mammalia (mammals)	hedgehog	Erinaceus europaeus
1039	NIEPOLOMICE	18	6	2020	08:13:00	DW 964 Hotel Niepołomice	Mammalia (mammals)	hedgehog	Erinaceus europaeus
1040	NIEPOLOMICE	29	6	2020	16:21:00	Podłęże 516	Aves (birds)	birds	NA
1041	NIEPOLOMICE	4	6	2020	11:47:00	Zabierzów Boheński 497	Mammalia (mammals)	roe deer	Capreolus capreolus
1042	NIEPOLOMICE	7	6	2020	08:57:00	Wola Batorska 919	Mammalia (mammals)	red fox	Vulpes vulpes
1043	NIEPOLOMICE	14	6	2020	02:21:00	Bocheńska	Mammalia (mammals)	roe deer	Capreolus capreolus
1044	NIEPOLOMICE	16	6	2020	15:36:00	Trudna 1	Aves (birds)	birds	NA
1045	NIEPOLOMICE	24	6	2020	09:17:00	Podłęże 566	Mammalia (mammals)	roe deer	Capreolus capreolus
1046	WIELICZKA	1	6	2020	13:31:00	Chorągwica 175	Mammalia (mammals)	roe deer	Capreolus capreolus
1047	WIELICZKA	2	6	2020	21:00:00	Jankówka 74	Mammalia (mammals)	roe deer	Capreolus capreolus
1048	WIELICZKA	3	6	2020	09:58:00	Siercza 539	Mammalia (mammals)	roe deer	Capreolus capreolus
1049	WIELICZKA	3	6	2020	09:58:00	Siercza 539	Mammalia (mammals)	roe deer	Capreolus capreolus
1050	WIELICZKA	4	6	2020	12:50:00	Węgrzce Wielkie 624	Mammalia (mammals)	roe deer	Capreolus capreolus
1051	WIELICZKA	4	6	2020	15:11:00	Węgrzce Wielkie 624	Mammalia (mammals)	roe deer	Capreolus capreolus
1052	WIELICZKA	8	6	2020	09:37:00	Węgrzce Wielkie 195	Mammalia (mammals)	red fox	Vulpes vulpes
1053	WIELICZKA	8	6	2020	12:08:00	Skulimowskiego 8	Mammalia (mammals)	roe deer	Capreolus capreolus
1054	WIELICZKA	10	6	2020	07:12:00	Siercza 258	Mammalia (mammals)	roe deer	Capreolus capreolus
1055	WIELICZKA	12	6	2020	06:45:00	Koźmice wielkie 265	Mammalia (mammals)	roe deer	Capreolus capreolus
1056	WIELICZKA	12	6	2020	06:45:00	Pawlikowice 212	Mammalia (mammals)	red fox	Vulpes vulpes
1057	WIELICZKA	16	6	2020	19:45:00	Dobranowice 167	Mammalia (mammals)	roe deer	Capreolus capreolus
1058	WIELICZKA	17	6	2020	20:39:00	Strumiany 46	Mammalia (mammals)	roe deer	Capreolus capreolus
1059	WIELICZKA	20	6	2020	09:26:00	Skulimowskiego 2	Mammalia (mammals)	hedgehog	Erinaceus europaeus
1060	WIELICZKA	22	6	2020	11:52:00	Gorzków 93	Mammalia (mammals)	roe deer	Capreolus capreolus
1061	WIELICZKA	28	6	2020	08:09:00	Grajów	Mammalia (mammals)	brown hare	Lepus europaeus
1062	WIELICZKA	29	6	2020	08:26:00	Chorągwica/Grajów	Mammalia (mammals)	brown hare	Lepus europaeus
1063	WIELICZKA	30	6	2020	12:07:00	Śledziejowice	Mammalia (mammals)	hedgehog	Erinaceus europaeus

## Sheet: Table S2_Traffic_2019_Krakow
		Number of vehicles acroass 19 main road (along major crossings) in Krakow
Date	Hour	Czarnowiejska - al. Słowackiego - al. Mickiewicza	Piłsudskiego - Focha - al. Mickiewicza	Czarnowiejska - al. Kijowska - Nawojki	Armii Krajowej - Piastowska - Nawojki	Mogilska KWP	Rondo. Mogilskie	al. Jana Pawła II - Klasztorna - Ptaszyckiego - Bulwarowa	Rondo. Grzegórzeckie	Wielicka - Limanowskiego - al. Powstańców Śląskich - al. Powstańców Wielkopolskich	Zakopiańska - Brożka - Tischnera - Wadowicka	Rondo. Grunwaldzkie	Grota-Roweckiego - Kobierzyńska	Grota-Roweckiego - Kapelanka - Brożka - Lipińskiego	Kapelanka - Kobierzyńska	Monte-Cassino Kapelanka - Zielińsigo - Nowaczyńskiego	Most Zwierzyniecki	Wielicka - Nowosądecka	Tischnera - Turowicza	Wybickiego - Bratysławska - Doktora Twardego	SUM OF TRAFFIC
2019-01-01	00:00:00	1549	1645	959	645	789	1174	213	1192	1306	797	1444	447	344	455	608	421	718	617	430	15753
2019-01-01	01:00:00	1612	1783	1030	652	815	1296	244	1148	1355	827	1534	520	365	499	674	477	972	539	423	16765
2019-01-01	02:00:00	2098	2328	1447	816	1329	1478	293	1491	1491	1322	1951	764	553	730	1011	523	1344	912	537	22418
2019-01-01	03:00:00	2249	2533	1397	954	1317	1501	370	1489	1422	1346	2070	848	647	874	1019	480	1321	994	586	23417
2019-01-01	04:00:00	2145	2308	1307	874	1223	1382	285	1427	1290	1192	1867	824	540	751	975	483	1167	883	635	21558
2019-01-01	05:00:00	1760	1890	1011	621	1115	1233	284	1290	1153	1109	1668	746	454	686	834	338	945	772	551	18460
2019-01-01	06:00:00	1502	1604	1000	584	877	1026	327	979	1107	874	1390	583	408	537	702	319	902	609	620	15950
2019-01-01	07:00:00	1265	1302	785	501	757	952	259	890	869	750	1156	433	310	402	554	281	737	477	638	13318
2019-01-01	08:00:00	932	984	568	373	543	714	271	658	642	540	828	287	195	279	418	274	527	343	339	9715
2019-01-01	09:00:00	690	827	465	291	538	527	190	463	449	544	726	247	187	229	357	315	449	291	215	8000
2019-01-01	10:00:00	890	1107	542	372	586	652	233	596	593	596	964	288	198	290	452	427	571	365	288	10010
2019-01-01	11:00:00	1256	1548	769	541	927	923	363	842	878	943	1367	386	337	378	664	583	811	573	316	14405
2019-01-01	12:00:00	1900	2356	1012	816	1373	1353	487	1287	1142	1389	2052	577	506	603	1017	931	1176	814	381	21172
2019-01-01	13:00:00	2243	2746	1310	949	1755	1697	639	1570	1468	1796	2390	750	768	778	1207	1044	1542	1122	539	26313
2019-01-01	14:00:00	2659	3204	1585	1274	1974	2110	955	1975	1819	1972	2763	955	838	962	1321	1151	1965	1428	519	31429
2019-01-01	15:00:00	2955	3428	1767	1397	2319	2439	998	2347	2050	2311	3105	1114	996	1138	1495	1249	2179	1590	658	35535
2019-01-01	16:00:00	3196	3564	1879	1488	2341	2723	983	2615	2162	2316	3240	1226	1080	1187	1591	1279	2518	1707	801	37896
2019-01-01	17:00:00	3313	3800	1993	1571	2519	2934	1176	2820	2386	2558	3376	1333	1169	1330	1633	1145	2680	1957	1098	40791
2019-01-01	18:00:00	3302	3821	1982	1413	2462	2856	1259	2641	2358	2522	3314	1344	1140	1224	1604	1089	2612	1888	941	39772
2019-01-01	19:00:00	3168	3676	2011	1517	2592	2913	1140	2669	2495	2570	3183	1256	1271	1202	1488	960	2598	1906	980	39595
2019-01-01	20:00:00	3047	3295	1888	1429	2285	2550	938	2372	2217	2226	2915	1168	1063	1099	1450	880	2233	1662	751	35468
2019-01-01	21:00:00	2422	2759	1604	1146	1861	2014	703	1923	1702	1858	2406	893	845	843	1053	639	1828	1324	902	28725
2019-01-01	22:00:00	1798	2094	1203	814	1339	1669	542	1481	1405	1318	1835	728	582	628	819	425	1301	1028	795	21804
2019-01-01	23:00:00	1364	1495	899	623	955	1128	289	1025	911	942	1275	540	435	486	610	304	849	683	597	15410
2019-01-02	00:00:00	847	900	635	400	495	697	182	642	616	501	789	277	253	304	357	183	530	380	571	9559
2019-01-02	01:00:00	542	584	389	224	387	421	100	406	435	372	510	209	160	198	251	156	299	241	741	6625
2019-01-02	02:00:00	350	337	271	143	196	307	53	278	261	193	334	119	77	127	170	57	187	121	595	4176
2019-01-02	03:00:00	290	296	242	144	177	211	78	196	252	180	269	68	77	92	126	54	150	120	320	3342
2019-01-02	04:00:00	278	287	216	154	216	229	79	219	218	217	255	80	78	101	143	82	195	183	245	3475
2019-01-02	05:00:00	445	503	379	247	364	352	175	314	449	373	438	169	159	116	207	186	345	363	293	5877
2019-01-02	06:00:00	1350	1563	905	693	1303	1334	982	1210	1488	1331	1406	634	530	448	646	524	1432	1351	532	19662
2019-01-02	07:00:00	3301	3685	2034	1816	2989	3635	1760	3533	3344	2996	3796	1924	1581	1414	1792	1323	3251	3027	812	48013
2019-01-02	08:00:00	4725	5157	2718	2903	3995	5810	2197	5329	4689	4032	5098	2846	2831	2546	3001	2465	3821	3919	1180	69262
2019-01-02	09:00:00	4470	4991	2524	2643	4102	5404	1798	5141	4427	4082	4655	2829	2694	2446	2943	2271	3557	3543	1914	66434
2019-01-02	10:00:00	4175	4713	2448	2392	3648	4756	1516	4382	3881	3667	4096	2154	1987	2005	2378	1781	3244	3173	1458	57854
2019-01-02	11:00:00	3989	4572	2407	2291	3716	4732	1361	4455	3821	3688	4048	1894	1852	1896	2162	1698	3442	2924	1055	56003
2019-01-02	12:00:00	4181	4741	2414	2376	3774	4753	1476	4438	4010	3799	4080	1841	1766	1873	2142	1712	3378	3020	1010	56784
2019-01-02	13:00:00	4326	5077	2513	2509	3916	4835	1524	4669	4221	3887	4231	2082	1986	1984	2169	1741	3711	3201	1038	59620
2019-01-02	14:00:00	4495	5046	2620	2676	4076	5065	1660	4857	4383	4058	4440	2078	2206	2153	2444	1933	3937	3452	1136	62715
2019-01-02	15:00:00	4625	5090	2712	2891	4508	5625	2180	5222	4846	4532	4737	2338	2471	2456	2895	2214	4377	3887	1916	69522
2019-01-02	16:00:00	4217	4826	2726	3130	4816	6145	2479	5619	5276	4842	5027	2647	3162	2768	3667	2866	4868	4370	1646	75097
2019-01-02	17:00:00	4143	4805	2644	3048	4889	5903	2371	5627	5169	4807	4855	2824	3476	3160	3733	2896	4952	4398	1329	75029
2019-01-02	18:00:00	4280	4779	2738	2884	4764	5299	1744	5175	4856	4734	4689	2610	3282	2764	3105	2338	4314	4092	1324	69771
2019-01-02	19:00:00	4074	4452	2456	2557	4100	4430	1436	4363	3860	4051	3957	2238	2335	2105	2329	1578	3831	3314	1346	58812
2019-01-02	20:00:00	3588	4151	2266	2130	3570	3606	1163	3599	3353	3558	3524	1914	1811	1749	1988	1220	3236	2696	1251	50373
2019-01-02	21:00:00	3056	3355	1942	1723	2772	2940	870	3021	2572	2713	2974	1455	1365	1278	1442	901	2582	2001	1225	40187
2019-01-02	22:00:00	2461	2767	1503	1241	2065	2293	742	2290	2022	2078	2410	1113	1070	1022	1157	694	1932	1583	1133	31576
2019-01-02	23:00:00	1956	2164	1235	919	1449	1616	525	1518	1494	1432	1779	847	715	760	878	459	1331	1069	986	23132
2019-01-03	00:00:00	1217	1353	784	538	968	957	271	984	779	978	1170	531	437	517	500	327	732	607	923	14573
2019-01-03	01:00:00	783	811	523	300	556	585	120	581	575	552	730	259	203	258	316	155	408	331	688	8734
2019-01-03	02:00:00	488	483	356	209	304	345	80	352	311	319	453	185	135	172	199	61	221	192	380	5245
2019-01-03	03:00:00	366	398	266	151	281	293	98	272	281	284	372	118	83	117	148	63	180	167	696	4634
2019-01-03	04:00:00	329	351	294	184	278	303	132	268	308	277	332	97	81	93	130	99	208	212	480	4456
2019-01-03	05:00:00	474	552	390	267	387	392	261	368	485	393	454	190	165	135	215	175	388	376	448	6515
2019-01-03	06:00:00	1401	1712	900	742	1341	1337	990	1268	1566	1395	1465	632	534	469	693	515	1547	1426	933	20866
2019-01-03	07:00:00	3386	4037	2117	1960	2988	3827	1822	3668	3591	3063	3903	1917	1738	1497	1949	1501	3324	3176	1037	50501
2019-01-03	08:00:00	4747	5232	2652	2779	4003	5879	2263	5379	4892	4033	5160	3047	2997	2691	3163	2531	4046	4179	1280	70953
2019-01-03	09:00:00	4685	5266	2647	2893	4004	6006	1948	5467	4802	3986	4880	2978	2937	2653	3103	2445	3818	3917	1453	69888
2019-01-03	10:00:00	4447	5104	2411	2651	3930	5529	1620	5077	4541	3968	4720	2388	2387	2174	2748	2094	3528	3625	1396	64338
2019-01-03	11:00:00	4489	5055	2514	2526	3965	5382	1635	4955	4235	3957	4517	2147	2141	2105	2474	2020	3725	3306	1463	62611
2019-01-03	12:00:00	4428	5204	2644	2559	4020	5300	1604	5063	4667	4011	4482	2156	2167	2132	2376	1904	3872	3501	1458	63548
2019-01-03	13:00:00	4478	5074	2542	2549	4068	5285	1607	4872	4621	4055	4406	2177	2105	2273	2466	1860	3962	3525	1749	63674
2019-01-03	14:00:00	4552	5023	2620	2619	4054	5323	1793	5045	4576	4149	4442	2193	2208	2211	2492	1914	3920	3598	1707	64439
2019-01-03	15:00:00	4441	5093	2621	2833	4437	5612	2037	5126	4798	4384	4708	2232	2448	2351	2886	2258	4301	3860	1582	68008
2019-01-03	16:00:00	4233	4862	2752	3204	4808	6222	2360	5667	5346	4788	5041	2644	3146	2843	3433	2644	4741	4351	1950	75035
2019-01-03	17:00:00	4217	4847	2610	3099	4821	6189	2314	5637	5340	4852	4934	2785	3460	3123	3650	2840	4548	4276	1169	74711
2019-01-03	18:00:00	4236	4843	2593	2851	4743	5792	2050	5603	5089	4696	4701	2806	3446	3088	3528	2661	4561	4125	1154	72566
2019-01-03	19:00:00	4296	4797	2392	2599	4443	4996	1582	4793	4450	4464	4155	2545	2718	2407	2714	1837	4129	3620	1262	64199
2019-01-03	20:00:00	3930	4419	2379	2320	3722	4038	1333	4069	3484	3651	3777	2080	2028	1975	2178	1477	3286	2918	1132	54196
2019-01-03	21:00:00	3289	3705	2030	1825	2873	3225	884	3253	2914	2808	3101	1791	1533	1567	1699	998	2852	2316	1146	43809
2019-01-03	22:00:00	2619	2940	1710	1344	2175	2396	778	2335	2220	2158	2337	1243	1245	1106	1212	694	1950	1742	1007	33211
2019-01-03	23:00:00	1887	2068	1167	983	1395	1652	559	1604	1729	1350	1730	832	636	777	934	510	1381	1124	632	22950
2019-01-04	00:00:00	1305	1349	899	582	794	1053	218	1018	993	787	1168	500	393	520	570	274	799	618	507	14347
2019-01-04	01:00:00	776	782	542	333	485	640	137	627	567	457	674	285	210	326	378	154	430	354	230	8387
2019-01-04	02:00:00	463	482	346	209	256	359	85	359	305	254	386	156	119	153	193	72	259	211	141	4808
2019-01-04	03:00:00	337	344	311	186	216	263	100	247	281	222	298	127	102	113	136	45	218	173	83	3802
2019-01-04	04:00:00	304	348	330	199	230	245	107	243	230	230	289	98	90	104	153	100	188	190	95	3773
2019-01-04	05:00:00	414	518	377	254	378	390	244	385	525	386	425	185	182	138	197	156	424	378	158	6114
2019-01-04	06:00:00	1346	1616	942	775	1256	1370	995	1269	1528	1289	1474	630	524	491	697	514	1496	1450	547	20209
2019-01-04	07:00:00	3398	3998	2040	1979	3179	3743	1804	3583	3451	3212	3920	1904	1693	1482	1891	1471	3416	3226	984	50374
2019-01-04	08:00:00	4741	5246	2890	3038	3843	5807	2220	5429	4892	3842	5192	3120	2915	2663	3068	2448	4082	3946	1462	70844
2019-01-04	09:00:00	4819	5222	2701	2945	4161	5743	1971	5169	4830	4167	4966	3045	3085	2643	3035	2302	3917	4023	1461	70205
2019-01-04	10:00:00	4575	5288	2707	2729	4181	5501	1662	5065	4587	4120	4622	2442	2461	2425	2703	2081	3679	3718	1423	65969
2019-01-04	11:00:00	4612	5148	2552	2684	4032	5365	1724	4949	4525	4024	4639	2186	2105	2157	2438	1869	3813	3595	1451	63868
2019-01-04	12:00:00	4577	5147	2707	2754	4310	5479	1569	5264	4701	4261	4599	2341	2268	2208	2637	2038	3994	3693	1524	66071
2019-01-04	13:00:00	4062	4368	2482	2763	4419	5748	1682	5361	4748	4369	3931	2407	2396	2416	2786	2205	4005	3810	1536	65494
2019-01-04	14:00:00	4350	4799	2462	2825	4409	5891	1976	5505	5168	4437	4331	2335	2443	2384	2890	2431	4136	3947	1603	68322
2019-01-04	15:00:00	4329	4923	2657	3123	4831	6122	2190	5687	5228	4835	4844	2358	2693	2561	3220	2545	4625	4103	1684	72558
2019-01-04	16:00:00	3928	4716	2547	3058	4650	6091	2552	5612	5234	4634	4811	2649	3192	2971	3734	2905	4668	4307	1456	73715
2019-01-04	17:00:00	4051	4634	2636	3054	4648	5911	2371	5561	5085	4628	4616	2739	3544	3327	3777	2772	4794	4195	1186	73529
2019-01-04	18:00:00	4157	4739	2430	2788	4636	5403	1936	5266	5065	4626	4629	2677	3214	2924	3272	2498	4516	4060	1144	69980
2019-01-04	19:00:00	4124	4763	2462	2532	4162	4678	1648	4690	4279	4122	4255	2427	2471	2353	2600	1841	4023	3400	1276	62106
2019-01-04	20:00:00	3817	4406	2314	2306	3845	3947	1384	3966	3714	3818	3892	2071	2047	1966	2069	1295	3579	2966	1275	54677
2019-01-04	21:00:00	3410	3718	2149	1927	3068	3394	977	3313	2980	2948	3174	1764	1650	1592	1690	996	2928	2416	1181	45275
2019-01-04	22:00:00	2921	3185	1814	1556	2411	2680	827	2605	2342	2359	2602	1294	1212	1209	1353	845	2321	1821	891	36248
2019-01-04	23:00:00	2385	2439	1526	1114	1743	1820	597	1811	1750	1703	2151	979	823	936	1134	597	1645	1218	799	27170
2019-01-05	00:00:00	1669	1690	1111	745	1083	1332	343	1316	1220	1078	1465	734	522	647	742	350	1060	737	583	18427
2019-01-05	01:00:00	1243	1266	889	538	803	1019	184	1010	936	790	1178	501	365	525	592	261	778	522	403	13803
2019-01-05	02:00:00	946	875	648	392	487	741	148	701	548	490	748	373	264	303	371	124	527	299	299	9284
2019-01-05	03:00:00	657	630	448	252	397	546	102	535	465	389	595	257	166	252	321	87	379	270	308	7056
2019-01-05	04:00:00	616	599	436	230	345	441	138	419	407	345	535	236	148	226	309	110	305	242	286	6373
2019-01-05	05:00:00	575	718	474	289	488	441	191	433	448	491	625	232	179	232	354	196	388	311	289	7354
2019-01-05	06:00:00	934	1089	575	446	761	734	520	722	925	784	981	364	299	334	480	333	796	650	394	12121
2019-01-05	07:00:00	1492	1766	955	777	1207	1276	650	1185	1344	1227	1384	572	454	465	597	460	1148	990	600	18549
2019-01-05	08:00:00	1977	2256	1331	1062	1708	1712	753	1650	1709	1731	1816	780	692	701	913	676	1582	1322	705	25076
2019-01-05	09:00:00	2638	2998	1742	1409	2458	2490	963	2282	2334	2471	2699	1368	1231	1089	1335	936	2235	1799	1723	36200
2019-01-05	10:00:00	3200	3645	2011	1716	3014	2983	1245	2966	2996	3100	3165	1788	1634	1524	1654	1201	2681	2205	1388	44116
2019-01-05	11:00:00	3596	4316	2264	2106	3546	3434	1241	3398	3598	3547	3619	2157	1999	1850	1799	1307	3295	2729	1339	51140
2019-01-05	12:00:00	4057	4577	2562	2455	4319	3921	1353	3927	3771	4368	3882	2499	2415	2093	2097	1570	3688	3125	948	57627
2019-01-05	13:00:00	4047	4668	2672	2492	4477	4207	1466	4209	4168	4487	4052	2427	2424	2174	2285	1605	3848	3332	1075	60115
2019-01-05	14:00:00	4264	4763	2605	2692	4255	4185	1434	4168	3961	4254	4192	2365	2147	2172	2319	1650	4053	3205	1007	59691
2019-01-05	15:00:00	4082	4677	2535	2582	4259	4064	1455	4226	3969	4222	4087	2182	2162	2095	2261	1681	3992	3328	1031	58890
2019-01-05	16:00:00	3916	4405	2501	2478	4007	3934	1354	3850	3595	4022	4002	2033	1924	1956	2175	1492	3783	3226	1902	56555
2019-01-05	17:00:00	3900	4452	2561	2307	3817	3620	1140	3692	3382	3791	3830	1952	1925	1895	2068	1380	3298	2923	1261	53194
2019-01-05	18:00:00	3853	4328	2505	2169	3630	3359	1134	3365	3170	3636	3754	1845	1765	1806	1884	1266	3602	2739	1272	51082
2019-01-05	19:00:00	3918	4411	2380	2062	3574	3635	1093	3634	3179	3593	3961	1871	1833	1870	2044	1224	3416	2705	1322	51725
2019-01-05	20:00:00	3492	4207	2209	2061	3265	3209	933	3233	2809	3243	3546	1651	1601	1615	1691	928	3043	2359	1095	46190
2019-01-05	21:00:00	2933	3422	1991	1642	2744	2679	649	2722	2432	2758	3037	1434	1295	1321	1500	865	2578	2039	1231	39272
2019-01-05	22:00:00	2610	2962	1771	1380	2062	2090	702	2147	1861	2053	2642	1128	1039	1147	1351	753	2108	1510	1029	32345
2019-01-05	23:00:00	2185	2409	1323	1028	1555	1617	497	1528	1428	1550	2130	911	774	889	1043	587	1737	1144	1027	25362
2019-01-06	00:00:00	1750	1866	1152	707	1161	1218	276	1275	1143	1123	1628	664	505	620	765	336	1172	803	903	19067
2019-01-06	01:00:00	1480	1504	959	581	855	1010	152	1074	911	865	1322	523	354	480	604	259	852	586	1101	15472
2019-01-06	02:00:00	1168	1108	784	444	608	766	113	788	672	606	955	407	212	391	474	166	649	391	813	11515
2019-01-06	03:00:00	899	843	624	347	414	705	96	688	542	404	704	239	152	258	334	120	469	297	422	8557
2019-01-06	04:00:00	748	705	519	272	351	502	96	515	504	346	636	262	144	262	351	123	411	246	320	7313
2019-01-06	05:00:00	640	615	434	219	297	413	97	443	505	301	603	249	109	229	317	139	364	226	214	6414
2019-01-06	06:00:00	624	681	397	267	405	536	275	525	530	394	606	241	173	233	308	189	485	333	248	7450
2019-01-06	07:00:00	831	926	559	394	536	779	326	692	813	571	812	269	189	272	396	283	604	477	360	10089
2019-01-06	08:00:00	1018	1182	636	458	790	838	445	859	789	787	963	323	267	294	471	304	701	570	362	12057
2019-01-06	09:00:00	1202	1525	892	661	1008	965	384	956	1009	992	1318	433	365	413	606	500	835	691	1094	15849
2019-01-06	10:00:00	1595	2061	1082	906	1287	1336	635	1402	1338	1280	1900	609	542	623	954	699	1235	889	1162	21535
2019-01-06	11:00:00	2235	2688	1466	1172	1743	1885	926	1913	1895	1736	2290	847	789	824	1140	961	1651	1233	488	27882
2019-01-06	12:00:00	2597	3144	1904	1564	2115	2239	933	2324	2171	2113	2790	1041	983	994	1426	1171	1987	1560	567	33623
2019-01-06	13:00:00	3257	3853	2085	1695	2401	2775	1260	2703	2547	2378	3242	1260	1181	1269	1718	1334	2365	1781	744	39848
2019-01-06	14:00:00	3426	3972	2153	1869	2728	3128	1455	2995	2621	2722	3372	1295	1249	1356	1904	1456	2678	2010	775	43164
2019-01-06	15:00:00	3444	4199	1948	1836	2886	3270	1270	3219	2844	2852	3627	1449	1359	1383	1866	1512	2834	2102	819	44719
2019-01-06	16:00:00	3680	4189	2133	1857	2952	3351	1309	3312	2767	2953	3760	1553	1298	1408	1828	1403	2907	2217	878	45755
2019-01-06	17:00:00	3797	4466	2083	1931	2891	3346	1363	3210	2750	2848	3798	1552	1412	1421	1809	1310	3134	2296	1016	46433
2019-01-06	18:00:00	3915	4481	2163	1755	2840	3226	1352	3109	2631	2858	3859	1553	1378	1468	1804	1224	2788	2217	1175	45796
2019-01-06	19:00:00	3716	4232	2169	2035	2860	3512	1209	3308	2813	2843	3676	1546	1290	1405	1768	1041	2786	2141	1192	45542
2019-01-06	20:00:00	3413	3869	2117	1678	2748	2991	1185	2885	2695	2749	3271	1450	1325	1367	1677	984	2732	2121	1033	42290
2019-01-06	21:00:00	3212	3567	2014	1640	2247	2446	930	2335	2029	2223	2912	1203	1033	1158	1368	845	2216	1581	998	35957
2019-01-06	22:00:00	2650	2975	1670	1291	1764	2080	664	2081	1883	1769	2519	947	799	912	1094	684	1769	1315	870	29736
2019-01-06	23:00:00	1875	2087	1237	836	1200	1311	418	1275	1219	1220	1625	644	526	589	736	394	1172	880	579	19823
2019-01-07	00:00:00	1061	1126	732	461	645	826	215	731	752	654	916	395	295	376	467	204	653	523	430	11462
2019-01-07	01:00:00	608	664	456	289	345	485	99	476	535	336	557	240	156	221	312	166	396	283	177	6801
2019-01-07	02:00:00	425	424	260	133	222	280	83	287	251	222	314	144	88	115	140	45	229	159	133	3954
2019-01-07	03:00:00	312	309	296	164	191	235	94	216	297	191	253	103	55	77	96	49	217	133	92	3380
2019-01-07	04:00:00	243	297	219	154	214	250	127	244	241	217	255	99	83	82	122	91	193	196	99	3426
2019-01-07	05:00:00	423	498	373	241	403	406	236	361	497	418	465	210	178	142	207	153	379	373	165	6128
2019-01-07	06:00:00	1486	1804	961	755	1406	1401	1155	1314	1673	1453	1573	725	593	558	688	530	1679	1462	484	21700
2019-01-07	07:00:00	3597	3986	2055	1962	3221	3840	1916	3708	3594	3243	3850	2085	1898	1605	1948	1547	3416	3436	962	51869
2019-01-07	08:00:00	4716	5246	2813	3067	4140	6071	2441	5321	4956	4177	5346	3221	3101	2738	3275	2642	4040	4184	1309	72804
2019-01-07	09:00:00	4717	4914	2510	3148	4317	6326	2122	5603	4945	4306	4995	3115	3276	2863	3461	2695	3697	4049	2091	73150
2019-01-07	10:00:00	4554	5094	2506	2692	4132	5796	1697	5371	4520	4126	4717	2650	2656	2425	2967	2272	3711	3688	2059	67633
2019-01-07	11:00:00	4527	4966	2594	2628	3991	5392	1457	4947	4129	3973	4462	2263	2128	2186	2553	1952	3669	3376	1754	62947
2019-01-07	12:00:00	4532	4993	2601	2563	3940	5292	1479	4918	4392	3922	4342	2259	2209	2175	2511	1891	3671	3277	2131	63098
2019-01-07	13:00:00	4393	4954	2590	2588	3914	5228	1591	4866	4459	3913	4420	2285	2155	2275	2480	1840	3770	3616	2471	63808
2019-01-07	14:00:00	4460	5085	2543	2623	4115	5073	1774	4850	4513	4103	4414	2376	2333	2275	2603	1951	4065	3600	2559	65315
2019-01-07	15:00:00	4528	5244	2494	2807	4425	5768	2127	5305	4977	4391	4732	2407	2518	2500	2865	2197	4246	3950	1873	69354
2019-01-07	16:00:00	4279	4970	2555	3167	4689	6343	2344	5684	5339	4693	5048	2746	3154	2956	3675	2704	4883	4483	3217	76929
2019-01-07	17:00:00	3983	4443	2416	3126	4640	6181	2483	5684	5320	4549	4628	2907	3548	3210	3808	2854	4762	4505	1267	74314
2019-01-07	18:00:00	4376	4770	2462	3022	4849	5887	1989	5524	5289	4883	4837	2940	3630	3082	3720	2704	4575	4496	1256	74291
2019-01-07	19:00:00	4356	4839	2575	2819	4469	5020	1584	4988	4345	4404	4186	2639	2887	2555	2657	1918	3820	3707	1122	64890
2019-01-07	20:00:00	3834	4385	2437	2294	3925	4117	1315	4008	3622	3861	3657	2154	2104	2007	2143	1326	3352	3016	1175	54732
2019-01-07	21:00:00	3229	3711	1974	1889	2906	3260	918	3151	2917	2862	2989	1636	1514	1570	1683	966	2496	2337	1135	43143
2019-01-07	22:00:00	2415	2810	1557	1380	2175	2233	838	2176	2175	2138	2363	1274	1128	1177	1304	741	2090	1747	1038	32759
2019-01-07	23:00:00	1824	2026	1253	930	1329	1617	529	1586	1537	1317	1689	807	681	829	917	469	1267	1114	996	22717
2019-01-08	00:00:00	933	1090	692	462	727	852	225	817	850	714	887	477	378	464	453	228	648	525	858	12280
2019-01-08	01:00:00	594	622	502	274	355	483	116	480	552	367	551	250	176	248	306	155	346	291	729	7397
2019-01-08	02:00:00	326	332	242	161	225	278	109	283	371	225	307	139	105	143	172	66	193	172	716	4565
2019-01-08	03:00:00	250	241	217	131	168	212	88	206	235	170	237	124	79	100	110	42	160	138	635	3543
2019-01-08	04:00:00	238	273	218	151	204	264	135	238	280	207	259	102	86	93	126	85	170	197	524	3850
2019-01-08	05:00:00	411	493	362	226	387	402	279	352	466	395	438	185	152	131	202	161	371	349	668	6430
2019-01-08	06:00:00	1410	1643	913	741	1287	1415	1046	1322	1599	1359	1495	680	560	517	696	533	1601	1492	963	21272
2019-01-08	07:00:00	3596	4030	2224	2009	3195	3913	1889	3868	3706	3269	3996	2027	1864	1532	1991	1469	3456	3459	1371	52864
2019-01-08	08:00:00	4718	5216	2709	3031	4113	6100	2445	5443	5152	4205	5200	3098	3128	2747	3214	2562	4133	4155	1448	72817
2019-01-08	09:00:00	4773	5191	2430	3095	4418	6366	2102	5703	5018	4358	5110	3156	3150	2919	3354	2550	3918	4189	1548	73348
2019-01-08	10:00:00	4477	4943	2471	2795	3909	5899	1780	5458	4574	3902	4647	2603	2543	2334	2730	2079	3621	3731	1493	65989
2019-01-08	11:00:00	4269	4729	2515	2662	3762	5269	1558	5000	4294	3731	4251	2145	2081	2180	2507	1845	3555	3347	1380	61080
2019-01-08	12:00:00	4111	4795	2499	2576	3922	5268	1423	5000	4066	3927	4251	2060	2023	2150	2319	1829	3315	3315	1416	60265
2019-01-08	13:00:00	4247	4899	2437	2637	3798	5149	1467	4817	4492	3804	4271	2091	2105	2149	2403	1782	3650	3467	1436	61101
2019-01-08	14:00:00	4086	4843	2410	2569	3957	5258	1740	4879	4438	3974	4181	2179	2283	2277	2505	1799	3766	3591	1437	62172
2019-01-08	15:00:00	4066	4630	2459	2857	4247	5815	2203	5387	4463	4288	4255	2308	2414	2310	2780	2139	3938	3750	1463	65772
2019-01-08	16:00:00	4220	4770	2551	3017	4589	6322	2366	5694	5340	4560	4782	2683	3178	2889	3530	2804	4681	4359	1551	73886
2019-01-08	17:00:00	4121	4479	2409	2985	4668	6048	2320	5670	5390	4702	4611	2880	3610	3175	3736	2867	4709	4250	1193	73823
2019-01-08	18:00:00	4223	4329	2334	2882	4623	5667	2028	5420	5179	4666	4512	2949	3565	3159	3427	2631	4497	4331	1178	71600
2019-01-08	19:00:00	4353	4894	2488	2813	4462	5284	1619	5035	4392	4423	4292	2597	2829	2541	2872	1996	4049	3629	1194	65762
2019-01-08	20:00:00	3912	4381	2373	2446	3863	4065	1232	4015	3753	3809	3835	2190	2290	2133	2175	1415	3388	2918	1238	55431
2019-01-08	21:00:00	3164	3610	2012	1836	2937	3273	887	3154	2974	2875	2953	1697	1714	1553	1609	998	2569	2319	1076	43210
2019-01-08	22:00:00	2584	2938	1702	1475	2116	2320	840	2364	2225	2087	2372	1302	1134	1207	1269	737	2015	1684	909	33280
2019-01-08	23:00:00	1714	2003	1121	839	1307	1609	587	1574	1655	1309	1675	845	725	827	925	464	1295	1142	786	22402
2019-01-09	00:00:00	1079	1090	760	519	733	977	195	865	866	764	872	487	411	428	464	258	712	537	418	12435
2019-01-09	01:00:00	679	721	500	316	441	550	112	561	521	422	589	262	215	261	293	157	387	288	267	7542
2019-01-09	02:00:00	416	472	373	218	235	330	104	334	366	239	387	167	111	166	195	93	251	218	236	4911
2019-01-09	03:00:00	320	329	314	156	198	246	138	253	233	200	286	146	98	142	161	55	231	169	148	3823
2019-01-09	04:00:00	288	334	275	184	219	267	117	265	304	216	269	113	103	101	143	95	198	210	192	3893
2019-01-09	05:00:00	428	510	419	275	369	410	251	376	445	375	460	198	168	149	202	200	379	349	194	6157
2019-01-09	06:00:00	1433	1706	989	746	1378	1439	1252	1336	1476	1406	1502	705	595	550	710	507	1616	1454	479	21279
2019-01-09	07:00:00	3418	4059	2062	1876	3227	3885	1945	3771	3775	3288	3931	2010	1736	1477	1842	1442	3549	3478	851	51622
2019-01-09	08:00:00	4664	5007	2775	2989	4201	6173	2448	5655	4916	4179	5217	3138	3035	2739	3310	2576	4031	4142	1245	72440
2019-01-09	09:00:00	4858	5131	2379	3007	4271	6406	2079	5705	4913	4210	5018	3156	3211	2717	3287	2404	3714	4014	1419	71899
2019-01-09	10:00:00	4564	5041	2485	2744	3939	5814	1584	5466	4670	3896	4755	2699	2477	2421	2885	2064	3550	3704	1357	66115
2019-01-09	11:00:00	4403	5024	2558	2556	3854	5535	1516	5130	4455	3878	4366	2250	2176	2148	2394	1851	3584	3285	1404	62367
2019-01-09	12:00:00	4390	5012	2579	2543	3981	5284	1488	4992	4597	3960	4475	2102	1985	2167	2454	1810	3707	3415	1433	62374
2019-01-09	13:00:00	4331	5013	2558	2702	4105	5383	1538	5061	4566	4119	4431	2282	2179	2187	2515	1797	3870	3502	1413	63552
2019-01-09	14:00:00	4484	5078	2544	2653	4274	5537	1689	5058	4743	4236	4479	2199	2258	2288	2641	1929	3972	3621	1529	65212
2019-01-09	15:00:00	4586	5151	2706	2792	4358	5961	2221	5441	5095	4350	4773	2373	2592	2542	2999	2269	4412	4028	1530	70179
2019-01-09	16:00:00	4520	4951	2583	3175	4868	6415	2415	5815	5354	4817	5012	2716	3303	2932	3513	2701	4668	4465	2638	76861
2019-01-09	17:00:00	4187	4684	2529	3115	4767	6042	2479	5717	5384	4663	4699	2888	3586	3262	3636	2834	4952	4550	1300	75274
2019-01-09	18:00:00	4321	4787	2574	2951	4793	5788	1885	5565	5293	4776	4630	2824	3411	3055	3348	2536	4613	4206	1250	72606
2019-01-09	19:00:00	4366	4912	2662	2817	4509	5106	1612	5014	4375	4496	4457	2698	2733	2529	2695	1925	4070	3753	1294	66023
2019-01-09	20:00:00	4031	4599	2351	2329	3934	4202	1424	4056	3811	3904	3879	2228	2254	2037	2193	1346	3488	3097	1280	56443
2019-01-09	21:00:00	3453	3917	2132	1923	3001	3341	944	3384	2883	2939	3211	1786	1626	1640	1701	999	2763	2400	1170	45213
2019-01-09	22:00:00	2734	3057	1737	1441	2205	2608	778	2538	2183	2200	2538	1281	1094	1182	1355	811	2141	1751	905	34539
2019-01-09	23:00:00	1927	2169	1257	987	1464	1723	621	1689	1712	1509	1859	911	781	846	1008	527	1451	1188	777	24406
2019-01-10	00:00:00	1244	1336	896	600	882	966	221	991	918	881	1167	536	441	499	564	289	768	621	505	14325
2019-01-10	01:00:00	700	743	528	340	423	547	130	602	607	425	609	289	189	285	334	149	433	339	317	7989
2019-01-10	02:00:00	456	442	356	234	240	360	94	296	349	246	373	189	118	171	214	64	241	181	176	4800
2019-01-10	03:00:00	350	332	257	150	191	308	107	274	267	189	296	118	72	102	137	40	213	148	110	3661
2019-01-10	04:00:00	285	312	268	172	219	274	121	277	267	216	257	101	90	86	124	89	212	204	92	3666
2019-01-10	05:00:00	461	539	423	267	414	385	287	377	460	419	466	184	178	142	222	149	393	347	173	6286
2019-01-10	06:00:00	1346	1591	1053	719	1272	1379	1106	1309	1545	1367	1454	677	569	486	640	519	1560	1413	494	20499
2019-01-10	07:00:00	3446	4002	2239	1952	3063	3823	1815	3599	3340	3119	3855	1923	1666	1448	1706	1409	3223	3274	864	49766
2019-01-10	08:00:00	4525	4640	2530	2731	3729	5577	2288	5144	4604	3723	4851	2908	2793	2432	2890	2259	3907	3823	1614	66968
2019-01-10	09:00:00	4603	4904	2366	2821	4229	6162	2031	5383	4750	4165	4909	3119	3217	2777	3195	2543	3816	4050	1665	70705
2019-01-10	10:00:00	4417	4893	2399	2716	4319	5827	1745	4957	4605	4357	4611	2721	2709	2570	3059	2381	3651	3845	1106	66888
2019-01-10	11:00:00	4523	5016	2518	2627	3984	5438	1424	5154	4437	3970	4586	2252	2296	2222	2657	1916	3736	3667	1420	63843
2019-01-10	12:00:00	4556	5114	2605	2715	3944	5622	1485	5181	4456	3941	4375	2263	2106	2167	2475	1867	3647	3337	1150	63006
2019-01-10	13:00:00	4395	5143	2461	2632	4150	5515	1557	5140	4644	4122	4473	2238	2154	2203	2494	1808	3938	3588	1076	63731
2019-01-10	14:00:00	4554	5149	2679	2854	4120	5640	1742	5234	4790	4099	4499	2140	2217	2246	2566	1925	4037	3702	1107	65300
2019-01-10	15:00:00	4408	5109	2679	2818	4520	5956	2142	5336	5076	4507	4702	2351	2558	2407	2968	2372	4357	4046	1696	70008
2019-01-10	16:00:00	3971	4483	2618	3114	4320	6288	2428	5687	5127	4288	4766	2469	3246	2873	3433	2664	4431	4298	2870	73374
2019-01-10	17:00:00	4170	4682	2429	3052	4734	6186	2465	5575	5191	4780	4765	2819	3594	3311	3800	2917	4719	4193	1210	74592
2019-01-10	18:00:00	4123	4690	2429	2875	4717	5860	2106	5518	5111	4641	4889	2923	3595	3482	3937	2823	4561	4152	1233	73665
2019-01-10	19:00:00	4414	5026	2517	2805	4583	5446	1643	5186	4767	4526	4665	2612	3067	2854	3135	2193	4053	4025	1219	68736
2019-01-10	20:00:00	3680	4235	2388	2502	4150	4678	1362	4561	4184	4122	4358	2350	2366	2346	2511	1598	3638	3028	1364	59421
2019-01-10	21:00:00	3652	4039	2254	2034	3261	3658	1009	3530	3224	3222	3325	1910	1844	1726	1848	1108	2932	2568	1251	48395
2019-01-10	22:00:00	2883	3218	1851	1549	2306	2796	872	2647	2455	2277	2714	1447	1235	1361	1521	772	2227	1883	979	36993
2019-01-10	23:00:00	2308	2492	1471	1204	1786	2042	546	2057	1959	1704	2331	1035	872	1032	1218	697	1653	1327	831	28565
2019-01-11	00:00:00	1402	1451	982	660	943	1131	248	1108	1109	950	1285	672	471	629	726	322	858	712	491	16150
2019-01-11	01:00:00	888	913	650	388	561	696	105	730	631	530	854	369	256	351	431	216	459	386	298	9712
2019-01-11	02:00:00	628	601	467	254	337	452	94	506	422	339	531	210	152	222	271	97	314	220	205	6322
2019-01-11	03:00:00	443	428	351	195	241	354	114	360	259	242	393	168	108	155	205	55	247	197	168	4683
2019-01-11	04:00:00	393	391	348	206	265	382	106	376	373	270	369	144	111	154	196	110	272	233	202	4901
2019-01-11	05:00:00	519	591	468	297	427	494	229	494	500	431	537	232	167	196	249	204	438	381	231	7085
2019-01-11	06:00:00	1481	1742	1090	813	1355	1386	993	1303	1592	1412	1559	707	578	536	730	522	1579	1453	552	21383
2019-01-11	07:00:00	3488	4069	2152	1992	3136	3837	1783	3788	3645	3209	3902	1934	1727	1508	1968	1438	3434	3456	1087	51553
2019-01-11	08:00:00	4732	5154	2697	3040	3973	5988	2363	5346	5001	3931	5215	2970	2812	2553	3146	2573	4106	4163	1268	71031
2019-01-11	09:00:00	4717	5194	2436	3024	4202	6191	2070	5462	4699	4144	5041	3015	3134	2751	3146	2342	3851	4000	1455	70874
2019-01-11	10:00:00	4506	5046	2540	2868	3853	5887	1729	5398	4577	3871	4772	2603	2582	2441	2937	2196	3718	3671	1604	66799
2019-01-11	11:00:00	4560	5164	2534	2671	4094	5672	1521	5158	4545	4088	4742	2225	2158	2272	2701	2034	3858	3657	1563	65217
2019-01-11	12:00:00	4505	5163	2540	2800	4120	5850	1570	5266	4567	4128	4626	2482	2349	2402	2704	1976	3896	3675	1583	66202
2019-01-11	13:00:00	4681	5277	2654	2891	4407	5859	1851	5308	4823	4384	4755	2307	2357	2406	2741	1947	3981	3681	1585	67895
2019-01-11	14:00:00	4294	4986	2619	2977	4555	5971	2034	5393	5011	4564	4621	2445	2554	2443	2771	2198	4490	3937	1335	69198
2019-01-11	15:00:00	4178	4923	2631	3198	4741	6464	2440	5765	5241	4749	4923	2547	2778	2604	3201	2462	4735	4343	1241	73164
2019-01-11	16:00:00	4243	4828	2774	3171	4656	6582	2594	5789	5452	4631	5088	2756	3261	3121	3891	3077	4689	4659	1683	76945
2019-01-11	17:00:00	4060	4579	2559	3083	4805	6114	2595	5742	5367	4809	4820	2727	3552	3329	3923	3075	4802	4292	1244	75477
2019-01-11	18:00:00	4265	4841	2550	2984	4904	5800	1995	5584	5445	4924	4855	2721	3542	3077	3478	2514	4649	4174	1250	73552
2019-01-11	19:00:00	4399	4993	2660	2833	4538	5450	1874	5287	5040	4540	4841	2672	2863	2673	2969	2008	4582	3834	1169	69225
2019-01-11	20:00:00	4354	5103	2568	2614	4159	4776	1403	4684	3997	4087	4314	2380	2309	2129	2374	1499	3913	3185	1161	61009
2019-01-11	21:00:00	3916	4415	2371	2059	3419	4002	1123	3829	3322	3417	3688	1981	1910	1786	2068	1275	3074	2671	1180	51506
2019-01-11	22:00:00	3282	3633	2079	1699	2613	3076	837	2929	2651	2583	3378	1510	1373	1471	1735	1098	2500	2050	1033	41530
2019-01-11	23:00:00	2599	2802	1547	1247	1814	2228	626	2094	1936	1748	2299	1042	864	1077	1198	722	1823	1306	846	29818
2019-01-12	00:00:00	1947	1958	1256	817	1169	1441	280	1429	1265	1164	1575	687	556	711	835	401	1183	799	616	20089
2019-01-12	01:00:00	1476	1431	922	573	787	1123	207	1150	957	802	1365	539	385	565	718	294	813	561	600	15268
2019-01-12	02:00:00	1161	1099	774	419	563	929	139	962	823	565	1066	434	244	458	572	170	596	417	469	11860
2019-01-12	03:00:00	950	841	711	356	426	689	117	695	693	430	801	397	187	370	429	120	481	279	407	9379
2019-01-12	04:00:00	846	708	630	335	403	568	118	533	558	410	685	284	178	305	347	102	435	301	310	8056
2019-01-12	05:00:00	735	674	490	287	412	516	154	519	595	421	745	310	159	287	363	168	496	311	269	7911
2019-01-12	06:00:00	1108	1244	755	537	856	807	532	763	1018	873	1031	451	334	360	493	321	926	729	448	13586
2019-01-12	07:00:00	1605	1787	978	806	1276	1429	615	1292	1436	1256	1477	608	498	550	687	466	1200	1088	610	19664
2019-01-12	08:00:00	2605	2975	1760	1296	2099	2293	878	2096	2113	2172	2676	1055	865	861	1085	784	2141	1623	844	32221
2019-01-12	09:00:00	3733	4113	2387	2060	3165	3244	1348	3087	2919	3175	3624	1594	1350	1400	1719	1318	2713	2408	1170	46527
2019-01-12	10:00:00	3965	4459	2521	2318	3738	3553	1451	3528	3459	3792	3887	1983	1901	1725	1985	1394	3387	2822	1251	53119
2019-01-12	11:00:00	4357	4948	2711	2699	4365	4094	1576	4012	3949	4288	4112	2135	2082	2009	2220	1597	3886	3120	1603	59763
2019-01-12	12:00:00	4598	5232	2752	2792	4396	4360	1500	4434	4232	4345	4551	2263	2358	2246	2368	1763	4094	3404	1089	62777
2019-01-12	13:00:00	4503	5168	2948	2979	4559	4743	1621	4751	4559	4598	4486	2446	2363	2422	2574	1976	4296	3621	1093	65706
2019-01-12	14:00:00	4334	5174	2795	2824	4677	4789	1616	4865	4340	4689	4464	2573	2386	2330	2585	1857	4301	3751	1080	65430
2019-01-12	15:00:00	4358	5015	2778	2851	4439	4759	1599	4715	4347	4392	4277	2270	2227	2218	2587	1819	4230	3647	1732	64260
2019-01-12	16:00:00	4253	5112	2785	2816	4310	4422	1273	4429	4020	4207	4240	2275	2121	2107	2324	1706	4291	3488	2322	62501
2019-01-12	17:00:00	4205	4925	2483	2536	3979	4263	1300	4241	3852	4027	4022	2113	2016	1964	2121	1498	3931	3319	1201	57996
2019-01-12	18:00:00	4305	5080	2796	2586	4008	4018	1224	4033	3491	3941	4153	2103	1991	1906	2134	1434	3852	3100	1254	57409
2019-01-12	19:00:00	4262	4977	2633	2528	3928	4157	1170	4097	3314	3925	4143	2085	1988	1963	2175	1340	3818	2987	1263	56753
2019-01-12	20:00:00	3766	4138	2419	2055	3585	3562	934	3565	3095	3619	3596	1955	1745	1801	1936	1129	3276	2595	1273	50044
2019-01-12	21:00:00	3214	3579	1975	1710	2903	2995	640	3030	2538	2883	3143	1500	1391	1440	1522	920	2660	2141	1337	41521
2019-01-12	22:00:00	2661	2826	1578	1321	2238	2258	675	2270	1994	2168	2608	1249	1059	1207	1295	732	2124	1618	1127	33008
2019-01-12	23:00:00	2268	2635	1479	1043	1654	1840	495	1782	1638	1662	2186	912	741	887	1006	522	1668	1279	947	26644
2019-01-13	00:00:00	1820	1867	1151	771	1163	1351	286	1412	1158	1117	1659	673	499	635	729	351	1195	831	696	19364
2019-01-13	01:00:00	1507	1496	995	589	797	1091	177	1155	1008	804	1413	607	411	534	716	282	874	605	662	15723
2019-01-13	02:00:00	1301	1222	766	442	627	905	137	918	816	621	1078	421	271	394	489	178	660	419	605	12270
2019-01-13	03:00:00	1030	933	765	407	457	728	113	762	667	466	874	347	246	337	396	117	554	287	387	9873
2019-01-13	04:00:00	942	853	669	318	364	611	93	633	512	373	765	298	164	273	361	133	481	259	360	8462
2019-01-13	05:00:00	835	843	600	345	374	466	123	513	554	383	758	263	120	249	366	197	419	258	358	8024
2019-01-13	06:00:00	863	984	548	384	493	640	315	599	653	497	841	327	208	289	428	262	563	394	423	9711
2019-01-13	07:00:00	990	1152	555	453	661	906	390	781	736	681	996	348	256	274	468	304	711	508	495	11665
2019-01-13	08:00:00	1778	1973	1249	839	1115	1374	447	1205	1094	1146	1766	596	431	511	724	467	1089	830	518	19152
2019-01-13	09:00:00	2253	2592	1675	1169	1536	1647	562	1617	1468	1568	2379	832	638	670	1029	748	1460	1134	545	25522
2019-01-13	10:00:00	2355	2915	1709	1257	1778	2090	829	1937	1757	1838	2547	907	754	830	1155	806	1751	1369	1124	29708
2019-01-13	11:00:00	2975	3482	2165	1686	2227	2651	1032	2582	2337	2265	2945	1068	934	1017	1438	1051	2161	1788	1637	37441
2019-01-13	12:00:00	3527	4032	2349	1949	2521	2880	985	2848	2518	2510	3344	1225	1078	1134	1562	1183	2378	1873	1708	41604
2019-01-13	13:00:00	3863	4312	2381	2012	2846	3234	1208	3117	2949	2818	3666	1426	1361	1423	1910	1356	2685	2233	1899	46699
2019-01-13	14:00:00	3910	4534	2388	1972	3001	3565	1359	3435	3135	2999	3706	1552	1354	1439	1870	1386	3002	2406	1929	48942
2019-01-13	15:00:00	4172	4821	2455	2159	3037	3645	1304	3481	3194	3054	4065	1636	1457	1491	1926	1644	3085	2470	2179	51275
2019-01-13	16:00:00	4275	4920	2518	2020	3156	3873	1392	3568	3363	3142	4209	1646	1454	1553	2063	1558	3194	2519	2771	53194
2019-01-13	17:00:00	4322	4837	2619	2175	3162	3972	1304	3873	3283	3198	4185	1761	1492	1619	2101	1498	3398	2549	1243	52591
2019-01-13	18:00:00	4041	4524	2343	1997	3082	3806	1207	3549	3189	3047	4137	1638	1484	1537	2051	1298	3166	2449	1216	49761
2019-01-13	19:00:00	4034	4427	2207	1960	3028	3694	1297	3484	2908	3039	3839	1647	1342	1527	1935	1206	3035	2232	1207	48048
2019-01-13	20:00:00	3863	4305	2244	1860	2990	3316	1128	3094	2885	2910	3553	1648	1339	1423	1850	1132	2946	2296	1176	45958
2019-01-13	21:00:00	3310	3702	2147	1654	2496	2758	925	2537	2299	2450	3094	1335	1184	1198	1546	868	2255	1880	1111	38749
2019-01-13	22:00:00	2627	2885	1607	1182	1865	2220	682	2055	1759	1870	2367	956	820	935	1114	642	1910	1369	1052	29917
2019-01-13	23:00:00	1930	2093	1269	931	1195	1557	501	1434	1276	1189	1717	710	544	631	870	460	1242	942	728	21219
2019-01-14	00:00:00	1079	1125	781	529	672	855	237	843	734	655	932	391	293	357	447	245	719	508	607	12009
2019-01-14	01:00:00	692	678	597	309	381	568	114	545	571	384	625	230	127	231	329	200	334	298	463	7676
2019-01-14	02:00:00	415	404	313	174	198	288	114	295	250	196	336	139	79	129	166	61	198	161	347	4263
2019-01-14	03:00:00	362	367	304	182	191	268	110	242	237	194	322	104	82	100	134	72	216	167	463	4117
2019-01-14	04:00:00	301	323	258	170	244	267	120	248	282	244	288	91	73	89	128	98	213	207	486	4130
2019-01-14	05:00:00	490	577	412	258	409	431	286	406	431	417	531	189	185	157	252	198	408	377	440	6854
2019-01-14	06:00:00	1471	1731	1000	744	1343	1525	1144	1376	1564	1404	1568	690	595	505	757	592	1623	1476	672	21780
2019-01-14	07:00:00	3539	3860	2114	2025	3198	3930	1896	3603	3551	3281	3929	2061	1843	1557	1931	1452	3364	3331	1165	51630
2019-01-14	08:00:00	4520	5030	2463	2320	3993	5814	2231	5277	4800	4015	4857	2938	2592	2397	2924	2294	3892	4208	1246	67811
2019-01-14	09:00:00	4331	5034	2571	2846	3792	5744	1969	5270	4660	3856	4834	2921	2782	2519	3019	2209	3696	3887	1289	67229
2019-01-14	10:00:00	4556	5220	2536	2644	4086	5652	1624	5130	4559	4072	4788	2573	2353	2381	2771	2026	3662	3621	1393	65647
2019-01-14	11:00:00	4524	5115	2655	2584	3980	5109	1546	4871	4283	3917	4381	2138	1956	2107	2371	1840	3728	3480	1486	62071
2019-01-14	12:00:00	4437	4989	2621	2575	3894	5181	1575	4751	4235	3930	4267	2074	2039	2060	2317	1651	3788	3197	1654	61235
2019-01-14	13:00:00	4492	5105	2555	2676	4209	5265	1516	4890	4458	4139	4242	2092	2084	2108	2270	1778	3796	3475	1484	62634
2019-01-14	14:00:00	4463	5034	2540	2595	4093	5141	1721	4844	4533	4044	4184	2100	2065	2173	2344	1857	4003	3605	1497	62836
2019-01-14	15:00:00	4519	5236	2612	2739	4275	5539	2026	5119	4972	4261	4624	2284	2321	2379	2785	2198	4204	3784	1546	67423
2019-01-14	16:00:00	4142	4702	2539	2765	4287	5838	2162	5255	4929	4258	4566	2486	2775	2533	3192	2476	4471	4030	2335	69741
2019-01-14	17:00:00	3435	4151	2411	1457	3201	5435	2029	5063	4167	3147	3711	2167	2270	2537	2653	1281	4183	2080	1252	56630
2019-01-14	18:00:00	3015	3548	2170	477	2798	4824	1600	4554	3135	2792	2717	1543	1720	1951	1671	1131	3801	1640	1144	46231
2019-01-14	19:00:00	2568	3253	2089	2249	2184	4613	1522	4246	2908	2193	2533	1409	1553	1735	1612	1401	3374	1389	962	43793
2019-01-14	20:00:00	2936	3532	2121	2066	2833	4181	1380	3660	3287	2891	3359	1456	1650	1779	2067	1296	3324	2562	949	47329
2019-01-14	21:00:00	3022	3430	2132	1878	2443	3286	943	3077	3006	2405	3191	1603	1617	1669	1614	1061	2418	1984	1236	42015
2019-01-14	22:00:00	2297	2550	1606	1330	1864	2151	797	1995	2106	1783	2287	1125	1069	1335	1293	661	1941	1512	984	30686
2019-01-14	23:00:00	1595	1702	1156	832	1221	1462	522	1408	1507	1184	1453	797	676	731	782	396	1290	953	815	20482
2019-01-15	00:00:00	934	1012	691	457	684	838	249	803	650	680	923	403	350	435	521	288	623	479	429	11449
2019-01-15	01:00:00	597	632	474	290	330	490	123	463	540	328	535	245	171	201	289	182	393	255	301	6839
2019-01-15	02:00:00	344	330	273	158	218	303	75	319	245	219	299	139	90	131	158	88	203	177	216	3985
2019-01-15	03:00:00	290	286	278	157	191	255	90	222	262	193	277	118	87	128	162	64	222	166	208	3656
2019-01-15	04:00:00	247	305	257	157	220	300	99	288	400	213	269	108	91	107	130	98	213	220	186	3908
2019-01-15	05:00:00	376	529	370	248	415	409	244	382	455	406	452	201	163	140	208	170	408	385	323	6284
2019-01-15	06:00:00	1386	1643	981	724	1265	1320	987	1286	1532	1327	1468	678	548	530	690	529	1552	1410	435	20291
2019-01-15	07:00:00	3306	3817	1881	1859	3034	3656	1833	3536	3570	3127	3641	2006	1729	1515	1852	1420	3285	3270	967	49304
2019-01-15	08:00:00	4458	4962	2464	2671	3858	5564	2025	5090	4780	3843	4735	2787	2555	2262	2723	2063	3730	4136	1445	66151
2019-01-15	09:00:00	4534	5047	2592	2662	3956	5639	1803	5052	4622	3957	4704	2638	2655	2286	2737	1998	3512	3855	1648	65897
2019-01-15	10:00:00	3863	4257	2479	2494	3922	5519	1566	5046	4246	3949	3798	2468	2388	2227	2678	2032	3336	3573	1046	60887
2019-01-15	11:00:00	3746	4041	2378	2409	3868	5219	1547	4931	4180	3863	3465	2077	2114	2223	2482	1969	3625	3389	1053	58579
2019-01-15	12:00:00	3928	4236	2467	2512	3987	5288	1417	5033	4284	3961	3948	2006	2124	2110	2432	1983	3542	3346	1085	59689
2019-01-15	13:00:00	3982	4553	2307	2541	3901	5198	1513	5025	4340	3928	3979	2058	2105	2079	2449	1881	3672	3365	1119	59995
2019-01-15	14:00:00	4127	4568	2445	2444	3806	4926	1711	4597	4388	3863	3970	2107	2091	2122	2390	1828	3670	3482	1680	60215
2019-01-15	15:00:00	4075	4568	2359	2661	4270	5397	1887	5041	4307	4314	4135	2146	2293	2306	2460	1939	3899	3477	1717	63251
2019-01-15	16:00:00	3949	4736	2422	2745	4536	5587	2310	5261	4649	4515	4697	2538	2796	2547	3127	2409	4486	4027	1402	68739
2019-01-15	17:00:00	4156	4769	2465	2831	4426	5561	2296	5362	5128	4385	4584	2660	3045	2812	3262	2372	4413	4090	1061	69678
2019-01-15	18:00:00	4085	4541	2458	2744	4441	5131	1802	4963	4729	4411	4400	2515	2839	2594	2937	2016	4142	3886	1100	65734
2019-01-15	19:00:00	3844	4478	2365	2463	3853	4523	1276	4300	3927	3837	3970	2282	2385	2168	2260	1513	3501	3246	1372	57563
2019-01-15	20:00:00	3430	3996	2184	1988	3459	3737	986	3673	3335	3367	3424	1923	1901	1770	1934	1187	3073	2626	1218	49211
2019-01-15	21:00:00	2911	3353	1891	1719	2680	3065	764	3033	2778	2652	2736	1536	1507	1321	1433	848	2482	2086	1083	39878
2019-01-15	22:00:00	2460	2675	1469	1309	1985	2251	729	2196	2120	1991	2256	1148	1144	1085	1225	680	1891	1637	712	30963
2019-01-15	23:00:00	1791	1940	1299	909	1300	1650	508	1547	1616	1285	1565	848	703	747	827	467	1321	1078	609	22010
2019-01-16	00:00:00	1040	1194	677	498	762	901	201	880	840	741	915	474	384	435	523	269	670	582	453	12439
2019-01-16	01:00:00	690	678	453	263	389	542	133	587	549	398	599	274	201	259	338	172	408	318	358	7609
2019-01-16	02:00:00	410	411	298	175	251	355	64	348	330	254	382	165	139	150	197	58	243	184	440	4854
2019-01-16	03:00:00	274	294	246	147	183	257	85	233	361	182	279	115	86	127	132	54	216	166	349	3786
2019-01-16	04:00:00	281	309	232	165	205	262	103	239	359	205	258	111	79	102	127	79	198	213	452	3979
2019-01-16	05:00:00	417	545	360	271	390	386	236	348	448	392	495	190	184	152	257	205	400	340	340	6356
2019-01-16	06:00:00	1365	1608	948	721	1244	1378	1007	1280	1494	1307	1499	687	530	497	724	548	1558	1380	692	20467
2019-01-16	07:00:00	3323	3910	2020	1809	3031	3841	1818	3705	3502	3118	3806	1957	1748	1420	1768	1400	3277	3311	1052	49816
2019-01-16	08:00:00	4473	5199	2553	2567	3884	5608	2100	5261	4687	3821	4706	2764	2561	2297	2823	2129	3742	3926	1240	66341
2019-01-16	09:00:00	4363	4943	2442	2726	3896	5658	1763	5220	4500	3938	4756	2677	2622	2347	2758	2060	3551	3741	2024	65985
2019-01-16	10:00:00	4420	5032	2446	2611	3751	5428	1513	5072	4325	3735	4480	2418	2305	2173	2537	1908	3539	3395	1510	62598
2019-01-16	11:00:00	4295	4853	2520	2607	3846	5157	1511	4723	4311	3836	4331	2117	1970	2025	2235	1676	3518	3332	1189	60052
2019-01-16	12:00:00	4278	4810	2419	2581	3879	5072	1502	4899	4291	3842	4131	2086	1918	2036	2314	1609	3640	3367	1006	59680
2019-01-16	13:00:00	4268	4855	2548	2572	3932	5134	1473	4765	4447	3960	4227	2126	2073	2063	2371	1755	3720	3365	989	60643
2019-01-16	14:00:00	4301	4682	2417	2573	4094	5176	1609	4801	4414	4063	4234	2080	2155	2112	2466	1845	3837	3429	1042	61330
2019-01-16	15:00:00	4459	5139	2641	2771	4353	5482	1983	5180	4907	4353	4404	2152	2314	2305	2564	1966	4394	3870	1105	66342
2019-01-16	16:00:00	4453	5075	2655	2927	4598	6023	2164	5510	5052	4515	4717	2578	2904	2771	3235	2361	4623	4154	1143	71458
2019-01-16	17:00:00	4329	5020	2609	3045	4617	5604	2297	5457	5125	4669	4812	2910	3180	2936	3382	2480	4826	4452	1286	73036
2019-01-16	18:00:00	4281	4771	2609	2901	4593	5594	1841	5532	4886	4612	4581	2716	3071	2812	3120	2230	4465	4114	1252	69981
2019-01-16	19:00:00	4199	4818	2649	2707	4403	4805	1445	4726	4463	4352	4353	2489	2496	2368	2583	1771	3953	3653	1255	63488
2019-01-16	20:00:00	3895	4392	2337	2266	3851	4046	1042	3997	3601	3805	3656	2068	2048	1822	1887	1255	3359	2975	1207	53509
2019-01-16	21:00:00	3092	3502	1903	1747	2891	3075	852	3086	2800	2881	2923	1661	1587	1430	1498	887	2713	2222	1196	41946
2019-01-16	22:00:00	2625	2928	1684	1379	2141	2422	720	2404	2214	2142	2400	1211	1087	1176	1257	796	2189	1769	1152	33696
2019-01-16	23:00:00	1910	2240	1248	947	1505	1777	540	1750	1761	1491	1759	862	768	812	917	551	1469	1163	1027	24497
2019-01-17	00:00:00	1190	1306	858	574	820	994	229	1003	855	815	1087	522	413	472	541	303	752	569	889	14192
2019-01-17	01:00:00	762	805	490	309	407	603	123	609	569	418	689	268	183	272	380	164	456	335	966	8808
2019-01-17	02:00:00	479	478	368	224	243	369	83	383	301	243	418	191	127	175	216	89	253	208	742	5590
2019-01-17	03:00:00	356	343	326	173	224	323	93	293	256	227	301	117	96	115	153	50	224	175	705	4550
2019-01-17	04:00:00	310	338	285	207	231	282	136	279	279	232	318	131	96	129	153	72	229	219	703	4629
2019-01-17	05:00:00	472	571	464	285	412	393	244	385	447	418	474	197	179	125	211	166	399	388	797	7027
2019-01-17	06:00:00	1413	1666	1037	739	1251	1322	1068	1254	1530	1326	1508	678	546	532	645	502	1574	1416	524	20531
2019-01-17	07:00:00	3305	3916	1958	1797	3211	3751	1817	3551	3755	3222	3840	1885	1657	1387	1794	1438	3337	3300	1022	49943
2019-01-17	08:00:00	4434	5131	2529	2803	3888	5555	2079	5254	4854	3899	4863	2781	2458	2285	2873	2087	3833	4031	1614	67251
2019-01-17	09:00:00	4631	5149	2665	2850	3970	5608	1904	5197	4636	3951	4880	2857	2649	2478	2850	2078	3589	3900	2255	68097
2019-01-17	10:00:00	4574	5088	2457	2679	3988	5429	1570	5095	4585	3907	4650	2542	2434	2266	2604	2085	3655	3739	2153	65500
2019-01-17	11:00:00	4190	4640	2629	2669	3880	5209	1541	4856	4340	3790	4373	2164	2085	2100	2337	1770	3620	3469	3382	63044
2019-01-17	12:00:00	4438	5026	2485	2586	4032	5077	1596	4851	4391	4069	4561	2198	2191	2221	2505	1967	3674	3415	2302	63585
2019-01-17	13:00:00	4386	5006	2667	2712	4245	5211	1600	4952	4502	4170	4450	2177	2081	2114	2454	1822	3748	3461	2242	64000
2019-01-17	14:00:00	4454	4985	2725	2678	4233	5332	1703	4950	4538	4177	4587	2140	2146	2250	2631	1949	3954	3709	1277	64418
2019-01-17	15:00:00	4677	5172	2709	2786	4314	5590	2101	5269	4859	4340	4666	2269	2382	2330	2829	2156	4197	3800	1160	67606
2019-01-17	16:00:00	4398	5102	2668	3013	4717	5968	2385	5538	5166	4756	4930	2692	2959	2813	3429	2574	4801	4212	1357	73478
2019-01-17	17:00:00	4248	4937	2509	3037	4787	5906	2328	5572	5472	4720	4994	2845	3154	3131	3370	2620	4915	4330	1930	74805
2019-01-17	18:00:00	4460	4883	2603	2939	4741	5659	1963	5494	5073	4692	4780	2822	3134	2865	3121	2286	4537	4277	1556	71885
2019-01-17	19:00:00	4477	4842	2594	2732	4211	4969	1657	4970	4503	4156	4373	2489	2522	2319	2578	1740	4211	3612	1461	64416
2019-01-17	20:00:00	4045	4664	2425	2252	3776	4123	1183	4066	3703	3742	4079	2204	2094	1960	2232	1407	3599	3075	1338	55967
2019-01-17	21:00:00	3313	3617	2079	1781	2999	3368	854	3296	3041	2926	3136	1734	1617	1504	1643	999	2758	2366	1208	44239
2019-01-17	22:00:00	2738	2983	1823	1507	2225	2546	810	2516	2429	2242	2578	1361	1148	1252	1313	737	2260	1805	964	35237
2019-01-17	23:00:00	2266	2499	1448	1139	1582	1857	525	1834	1942	1563	2182	968	796	920	1147	613	1507	1217	806	26811
2019-01-18	00:00:00	1368	1468	870	566	923	1108	222	1109	1071	909	1181	590	460	506	624	321	860	644	444	15244
2019-01-18	01:00:00	815	846	565	367	491	684	119	748	815	495	800	354	240	338	436	192	515	371	314	9505
2019-01-18	02:00:00	573	554	461	253	271	415	96	492	329	273	488	198	116	201	242	80	270	165	178	5655
2019-01-18	03:00:00	419	408	347	203	205	338	93	349	294	204	370	163	104	155	192	53	266	181	136	4480
2019-01-18	04:00:00	423	404	371	206	237	345	112	331	298	247	368	134	107	132	186	95	241	233	157	4627
2019-01-18	05:00:00	510	620	465	311	427	443	245	431	522	452	528	192	183	137	241	196	418	376	212	6909
2019-01-18	06:00:00	1476	1656	1045	747	1372	1384	931	1316	1597	1409	1510	654	548	504	730	553	1582	1445	587	21046
2019-01-18	07:00:00	3276	3786	2137	1977	3125	3702	1830	3584	3516	3162	3805	1894	1617	1385	1759	1308	3272	3337	1085	49557
2019-01-18	08:00:00	4366	4921	2599	2634	3813	5471	2035	5018	4690	3809	4664	2631	2447	2167	2702	2064	3730	3920	1338	65019
2019-01-18	09:00:00	4332	4862	2448	2651	3635	5411	1821	5126	4523	3637	4677	2656	2592	2390	2799	2108	3642	3650	1358	64318
2019-01-18	10:00:00	4584	5087	2630	2653	4236	5503	1523	5244	4594	4258	4690	2446	2396	2227	2751	1906	3615	3830	1419	65592
2019-01-18	11:00:00	4589	5064	2556	2610	4026	5242	1518	4941	4263	4014	4615	2118	2123	2093	2493	1994	3762	3443	1436	62900
2019-01-18	12:00:00	4658	5010	2721	2836	4069	5428	1621	5066	4576	4061	4610	2200	2023	2270	2609	1937	3857	3602	1491	64645
2019-01-18	13:00:00	4511	5229	2717	2796	4019	5444	1704	5196	4754	4031	4607	2302	2079	2249	2542	1949	3870	3606	1519	65124
2019-01-18	14:00:00	4648	5352	2553	2859	4452	5679	1895	5272	4804	4441	4768	2339	2468	2255	2775	2018	4257	3801	1545	68181
2019-01-18	15:00:00	4520	5004	2703	2837	4496	5912	2445	5533	5034	4515	4690	2408	2500	2502	2949	2370	4666	4210	1586	70880
2019-01-18	16:00:00	4179	4938	2849	3188	4923	6272	2377	5781	5261	4856	4933	2831	3100	2901	3426	2564	4841	4446	1468	75134
2019-01-18	17:00:00	4253	4892	2675	3034	4705	5936	2289	5636	5280	4702	4880	2852	3175	2876	3469	2580	4834	4364	1317	73749
2019-01-18	18:00:00	4304	5051	2724	3030	4720	5450	2020	5364	4716	4732	4610	2736	3121	2928	3197	2353	4572	3956	1215	70799
2019-01-18	19:00:00	4312	5054	2564	2773	4437	4911	1596	4757	4298	4428	4347	2411	2581	2379	2591	1866	4116	3551	1378	64350
2019-01-18	20:00:00	4086	4724	2583	2463	3958	4237	1340	4086	3656	3944	3948	2064	2179	1948	2189	1409	3705	3048	1269	56836
2019-01-18	21:00:00	3551	3900	2245	1902	3091	3688	908	3503	2988	3045	3324	1722	1602	1549	1845	1085	2866	2388	1095	46297
2019-01-18	22:00:00	3070	3343	1931	1480	2241	2749	856	2700	2380	2220	2893	1298	1072	1267	1471	805	2209	1743	1093	36821
2019-01-18	23:00:00	2424	2569	1551	1101	1773	1988	546	1907	1717	1731	2227	968	832	891	1172	616	1735	1261	814	27823
2019-01-19	00:00:00	1793	1836	1110	743	1164	1386	229	1405	1307	1133	1553	695	489	672	798	390	1098	772	635	19208
2019-01-19	01:00:00	1380	1409	838	517	806	1019	167	1098	934	799	1278	526	382	539	639	248	792	541	480	14392
2019-01-19	02:00:00	1073	998	653	370	500	828	128	789	857	514	976	356	214	348	453	131	483	348	396	10415
2019-01-19	03:00:00	841	750	590	295	397	653	109	667	534	402	700	319	174	323	394	109	422	274	297	8250
2019-01-19	04:00:00	744	683	565	300	354	535	128	571	551	356	644	220	129	230	296	112	364	252	300	7334
2019-01-19	05:00:00	711	697	509	296	389	488	158	466	505	397	604	235	153	208	303	158	383	315	469	7444
2019-01-19	06:00:00	1038	1228	656	452	753	849	444	771	848	799	958	402	289	333	438	270	796	634	343	12301
2019-01-19	07:00:00	1574	1839	990	810	1285	1372	635	1261	1215	1284	1401	603	458	530	670	487	1129	980	826	19349
2019-01-19	08:00:00	2467	2940	1671	1254	1950	2034	845	1872	1883	2006	2367	874	766	812	1078	751	1899	1514	734	29717
2019-01-19	09:00:00	3229	3597	2164	1593	2673	2795	1110	2669	2561	2712	3090	1305	1193	1170	1418	1098	2461	2121	1002	39961
2019-01-19	10:00:00	3607	4011	2276	1980	3421	3164	1432	3126	3264	3485	3501	1673	1677	1554	1761	1316	3160	2681	1086	48175
2019-01-19	11:00:00	4122	4638	2646	2479	4144	3767	1524	3655	3798	4092	3901	2035	1916	1913	2116	1587	3634	2985	1323	56275
2019-01-19	12:00:00	4498	5055	2813	2715	4238	4285	1427	4278	4062	4263	4324	2137	2080	2078	2350	1780	4057	3153	1371	60964
2019-01-19	13:00:00	4407	5108	2853	2747	4267	4520	1553	4298	4268	4247	4277	2245	2186	2218	2449	1965	4151	3464	1373	62596
2019-01-19	14:00:00	4470	5048	2929	2910	4370	4446	1616	4397	4489	4341	4321	2193	2251	2243	2456	1862	4329	3418	1531	63620
2019-01-19	15:00:00	4522	5124	2797	2825	4260	4393	1468	4353	4146	4241	4333	2214	2221	2184	2482	1884	4156	3548	1439	62590
2019-01-19	16:00:00	4232	4871	2779	2596	4074	4299	1291	4244	4041	4084	4366	2076	1956	2102	2418	1721	4108	3470	1389	60117
2019-01-19	17:00:00	4308	4879	2709	2447	3948	4105	1285	4057	3470	3891	4079	2011	1931	1952	2179	1505	3926	3172	1432	57286
2019-01-19	18:00:00	4137	4642	2651	2389	3702	3981	1184	4022	3481	3669	4025	1893	1861	1883	2062	1449	3778	3058	1315	55182
2019-01-19	19:00:00	3966	4529	2529	2221	3631	4057	1190	3960	3354	3642	4007	1895	1788	1742	1866	1184	3636	3065	1351	53613
2019-01-19	20:00:00	3438	3915	2213	1918	3351	3926	912	4026	2914	3223	3517	1636	1434	1556	1718	1037	3171	2565	1297	47767
2019-01-19	21:00:00	2944	3411	1842	1521	2603	2812	654	2863	2387	2568	2970	1374	1226	1288	1481	968	2492	1979	1119	38502
2019-01-19	22:00:00	2614	2923	1648	1294	2060	2046	586	2182	1924	2050	2646	1046	961	1035	1222	692	2095	1563	870	31457
2019-01-19	23:00:00	2214	2454	1458	1027	1594	2037	535	2044	1513	1609	2153	939	744	884	1013	492	1733	1178	695	26316
2019-01-20	00:00:00	1853	1905	1078	726	1202	2186	386	2348	1721	1209	1700	771	527	664	785	375	1201	1042	533	22212
2019-01-20	01:00:00	1531	1566	1014	587	824	1041	204	1138	980	815	1424	536	397	502	656	264	845	596	529	15449
2019-01-20	02:00:00	1168	1113	770	442	580	811	150	893	757	591	1062	414	242	403	526	164	626	372	415	11499
2019-01-20	03:00:00	1044	961	655	356	400	742	124	791	660	413	851	330	165	334	379	116	520	292	359	9492
2019-01-20	04:00:00	883	829	553	317	388	589	101	628	566	385	743	283	163	286	359	102	438	245	261	8119
2019-01-20	05:00:00	721	730	460	260	333	522	108	539	604	338	658	246	112	231	341	162	356	247	195	7163
2019-01-20	06:00:00	747	820	471	291	431	586	274	591	646	454	702	257	183	246	336	183	522	367	248	8355
2019-01-20	07:00:00	960	1097	584	419	637	878	378	782	795	656	925	299	243	275	412	324	694	545	378	11281
2019-01-20	08:00:00	1523	1755	1050	764	1009	1261	479	1125	1114	1033	1512	410	329	384	576	365	1052	695	379	16815
2019-01-20	09:00:00	1989	2335	1408	928	1384	1478	539	1394	1184	1373	1965	690	562	582	912	668	1131	1043	474	22039
2019-01-20	10:00:00	2377	2753	1566	1181	1772	1980	793	1950	1736	1764	2382	869	700	781	1080	731	1648	1327	555	27945
2019-01-20	11:00:00	3044	3486	2017	1629	2109	2528	1014	2417	2192	2171	2874	966	842	919	1354	1062	2030	1697	847	35198
2019-01-20	12:00:00	3418	3880	2222	1811	2479	2896	1032	2814	2603	2510	3257	1206	1028	1128	1650	1240	2370	1900	896	40340
2019-01-20	13:00:00	3771	4373	2217	1921	2866	3221	1266	3100	3029	2852	3617	1455	1259	1363	1888	1483	2764	2244	995	45684
2019-01-20	14:00:00	3893	4464	2325	2036	3160	3514	1458	3387	3202	3077	3754	1525	1507	1496	2038	1572	3093	2420	1088	49009
2019-01-20	15:00:00	3972	4691	2369	2020	3184	3678	1354	3687	3201	3200	3779	1592	1483	1531	2039	1619	3124	2522	1167	50212
2019-01-20	16:00:00	4080	4637	2391	1910	3137	3644	1404	3416	3234	3123	3901	1612	1425	1516	1973	1582	3323	2533	1247	50088
2019-01-20	17:00:00	4013	4728	2252	2032	3041	3650	1352	3525	3062	3060	3937	1608	1509	1501	1916	1485	3303	2468	1154	49596
2019-01-20	18:00:00	3953	4425	2330	1955	3205	3634	1451	3514	2903	3198	3978	1653	1439	1504	1964	1356	3259	2542	1123	49386
2019-01-20	19:00:00	3893	4442	2342	1903	3121	3769	1455	3585	3095	3103	4017	1610	1527	1453	1941	1223	3369	2668	1239	49755
2019-01-20	20:00:00	3762	4251	2093	1797	2906	3278	1187	3121	2797	2833	3593	1499	1354	1360	1712	1061	3046	2302	1078	45030
2019-01-20	21:00:00	3180	3505	1942	1495	2277	2665	1036	2537	2242	2290	3048	1259	1082	1149	1497	884	2455	1832	1333	37708
2019-01-20	22:00:00	2493	2770	1631	1152	1807	2141	725	2143	1803	1765	2400	889	766	879	1084	614	1797	1377	1217	29453
2019-01-20	23:00:00	1843	2045	1157	816	1284	1636	495	1500	1440	1253	1705	683	512	589	846	483	1357	934	1167	21745
2019-01-21	00:00:00	1066	1201	721	482	728	929	237	880	859	726	988	429	323	372	521	274	682	545	1130	13093
2019-01-21	01:00:00	696	689	478	291	428	525	110	532	569	396	633	233	172	245	335	188	345	297	1023	8185
2019-01-21	02:00:00	400	409	274	167	217	280	71	269	222	218	352	133	84	124	163	62	181	145	989	4760
2019-01-21	03:00:00	289	303	247	147	161	248	99	232	235	163	284	95	69	116	129	55	217	139	902	4130
2019-01-21	04:00:00	307	327	273	179	228	242	125	238	274	225	258	95	73	86	127	69	202	200	823	4351
2019-01-21	05:00:00	455	594	397	254	453	390	252	387	455	470	504	200	176	145	229	187	418	399	874	7239
2019-01-21	06:00:00	1500	1802	957	755	1420	1381	1099	1302	1567	1433	1638	663	539	542	762	565	1536	1431	882	21774
2019-01-21	07:00:00	3417	4029	2073	1899	3174	3770	1832	3608	3535	3258	3821	1868	1693	1419	1843	1401	3196	3358	1039	50233
2019-01-21	08:00:00	4538	5017	2402	2620	4229	5580	2127	5189	4600	4206	4956	2959	2643	2391	2879	2077	3796	4029	1249	67487
2019-01-21	09:00:00	4608	5119	2574	2827	4139	5605	1929	5226	4552	4108	4945	2810	2682	2398	2799	2123	3638	3819	1640	67541
2019-01-21	10:00:00	4461	5128	2532	2697	3935	5326	1627	4861	4672	3920	4484	2458	2363	2289	2559	2002	3463	3671	1023	63471
2019-01-21	11:00:00	4515	4862	2601	2388	3962	4959	1496	4683	4142	3971	4356	2108	2044	2090	2261	1768	3580	3245	1040	60071
2019-01-21	12:00:00	4276	4934	2597	2546	4232	4955	1409	4731	4307	4195	4312	2105	2078	2044	2383	1710	3661	3394	1141	61010
2019-01-21	13:00:00	4643	5041	2638	2677	4154	5033	1580	4751	4443	4117	4420	1996	2044	2156	2393	1792	3807	3448	1487	62620
2019-01-21	14:00:00	4354	5006	2549	2593	4149	5109	1760	4879	4601	4101	4293	2019	2097	2087	2436	1729	3938	3574	1527	62801
2019-01-21	15:00:00	4609	5096	2677	2725	4286	5470	2201	4984	5021	4372	4521	2391	2387	2342	2715	2047	4404	3840	1497	67585
2019-01-21	16:00:00	4480	5289	2607	2942	4637	5898	2199	5466	5369	4654	4936	2702	2929	2729	3330	2523	4694	4287	1567	73238
2019-01-21	17:00:00	4588	5164	2754	3101	4852	5851	2412	5543	5152	4793	5087	2811	3137	3050	3574	2672	4734	4288	1538	75101
2019-01-21	18:00:00	4399	4918	2726	2877	4668	5499	1842	5405	5046	4619	4708	2699	3099	2867	3023	2126	4634	4180	1336	70671
2019-01-21	19:00:00	4106	4734	2558	2563	4113	4647	1536	4416	4379	4061	4206	2432	2448	2236	2479	1650	3922	3559	1323	61368
2019-01-21	20:00:00	3763	4274	2266	2156	3583	3849	1201	3883	3528	3612	3603	2036	1925	1821	1863	1108	3343	2894	1241	51949
2019-01-21	21:00:00	3167	3574	1991	1648	2817	3014	938	2995	2905	2731	2868	1592	1453	1408	1509	872	2493	2204	1076	41255
2019-01-21	22:00:00	2422	2745	1488	1259	1971	2203	759	2148	2128	1921	2244	1181	1056	1062	1193	645	2013	1633	996	31067
2019-01-21	23:00:00	1768	1987	1184	861	1240	1543	566	1495	1391	1225	1623	785	687	733	850	475	1288	993	921	21615
2019-01-22	00:00:00	973	1055	691	453	681	816	225	831	737	685	852	413	356	394	477	230	622	496	742	11729
2019-01-22	01:00:00	572	611	426	257	374	513	95	495	429	365	523	255	166	233	248	135	331	278	857	7163
2019-01-22	02:00:00	348	361	251	145	174	290	77	295	277	172	294	130	92	128	143	44	226	166	773	4386
2019-01-22	03:00:00	279	279	239	134	166	222	82	204	233	166	228	84	91	94	108	40	188	134	808	3779
2019-01-22	04:00:00	228	261	202	150	205	260	109	212	269	211	248	92	82	93	109	66	187	201	732	3917
2019-01-22	05:00:00	461	545	429	281	403	378	234	368	404	415	446	193	167	152	197	138	390	377	744	6722
2019-01-22	06:00:00	1377	1679	909	703	1282	1319	1033	1292	1473	1358	1444	634	593	503	665	464	1515	1459	794	20496
2019-01-22	07:00:00	3329	3912	1983	1850	2993	3841	1784	3683	3512	3038	3719	1919	1676	1435	1829	1356	3360	3211	1081	49511
2019-01-22	08:00:00	4440	5071	2600	2578	4098	5521	2023	5202	4811	4141	4763	2779	2544	2339	2826	2016	3797	4059	1261	66869
2019-01-22	09:00:00	4527	5043	2510	2759	3815	5535	1891	5145	4647	3865	4895	2846	2705	2376	2808	2049	3569	3907	1739	66631
2019-01-22	10:00:00	4470	4941	2630	2606	3852	5389	1617	5143	4478	3817	4527	2518	2285	2187	2584	1897	3505	3691	1020	63157
2019-01-22	11:00:00	4326	4999	2652	2596	3922	4933	1509	4661	4198	3934	4396	2010	2018	2034	2315	1752	3558	3330	1074	60217
2019-01-22	12:00:00	4414	5054	2621	2584	4067	5015	1515	4721	4486	4075	4520	2134	2071	2165	2530	1912	3635	3375	1500	62394
2019-01-22	13:00:00	4399	4943	2710	2707	4203	5079	1528	4785	4522	4173	4433	2083	2109	2110	2557	1871	3676	3323	1472	62683
2019-01-22	14:00:00	4299	4980	2535	2623	4198	5080	1769	4754	4491	4198	4509	2112	2196	2086	2563	2055	3844	3415	1460	63167
2019-01-22	15:00:00	4521	5117	2596	2706	4385	5529	2123	5091	4831	4396	4414	2205	2408	2243	2651	2128	4229	3872	1498	66943
2019-01-22	16:00:00	4376	5015	2678	3048	4537	5976	2336	5583	5151	4519	4824	2512	2759	2622	3201	2385	4625	4230	1989	72366
2019-01-22	17:00:00	4301	5023	2592	2973	4695	5702	2330	5672	4998	4656	4863	2875	3116	2871	3365	2510	4780	4321	1556	73199
2019-01-22	18:00:00	4243	4943	2649	2872	4718	5499	1903	5264	4882	4691	4825	2718	3125	2743	3261	2191	4440	4112	1413	70492
2019-01-22	19:00:00	4250	4801	2676	2616	4333	4785	1397	4659	4255	4277	4337	2435	2569	2308	2526	1574	3967	3484	1354	62603
2019-01-22	20:00:00	3654	4153	2271	2050	3507	3881	1105	3835	3374	3523	3673	2018	1846	1785	1964	1254	3266	2779	1254	51192
2019-01-22	21:00:00	3059	3483	1894	1712	2532	2982	843	2979	2615	2464	2986	1470	1315	1438	1508	885	2405	2015	1046	39631
2019-01-22	22:00:00	2415	2827	1486	1268	2049	2238	725	2223	2087	2035	2370	1269	1074	1148	1278	749	1885	1659	903	31688
2019-01-22	23:00:00	1864	2031	1244	930	1356	1577	535	1516	1494	1354	1682	871	696	723	871	479	1366	1078	818	22485
2019-01-23	00:00:00	1085	1106	795	537	716	882	183	897	887	702	940	468	344	448	474	242	653	522	1139	13020
2019-01-23	01:00:00	658	679	474	286	413	564	133	574	539	414	593	254	218	271	342	181	396	323	1104	8416
2019-01-23	02:00:00	397	420	273	160	226	341	78	367	397	224	338	158	92	155	166	47	247	164	553	4803
2019-01-23	03:00:00	285	327	219	144	162	250	91	233	214	162	277	122	72	122	128	48	173	145	613	3787
2019-01-23	04:00:00	240	292	236	162	202	259	107	243	279	204	273	107	101	110	149	82	205	224	101	3576
2019-01-23	05:00:00	410	532	346	248	438	410	235	386	401	438	504	193	186	145	245	206	393	352	213	6281
2019-01-23	06:00:00	1359	1618	872	682	1283	1397	925	1281	1555	1319	1506	656	556	518	737	514	1523	1386	451	20138
2019-01-23	07:00:00	3417	3899	2044	1792	3050	3794	1834	3684	3656	3074	3735	1918	1709	1419	1870	1442	3270	3300	966	49873
2019-01-23	08:00:00	4450	5033	2515	2688	3918	5455	2002	5136	4709	3929	4784	2768	2619	2272	2752	2065	3581	3885	1141	65702
2019-01-23	09:00:00	4330	4909	2470	2694	4064	5530	1779	5183	4662	4041	4618	2779	2664	2380	2752	1928	3617	3792	1762	65954
2019-01-23	10:00:00	4184	4737	2521	2566	3878	5373	1566	5019	4353	3811	4512	2288	2177	2157	2524	1798	3584	3480	1608	62136
2019-01-23	11:00:00	4040	4621	2625	2550	3986	4988	1463	4886	4293	4008	4284	2085	1997	2039	2294	1652	3553	3415	1040	59819
2019-01-23	12:00:00	4152	4720	2513	2550	3968	5108	1452	4822	4328	3959	4305	2107	2030	1961	2220	1648	3609	3419	1066	59937
2019-01-23	13:00:00	4133	4609	2556	2563	3903	5088	1457	4908	4524	3951	4206	2028	1972	1997	2332	1644	3830	3443	1014	60158
2019-01-23	14:00:00	4174	4877	2396	2503	4269	5242	1699	5050	4588	4272	4383	2083	2107	2123	2419	1876	3933	3581	1152	62727
2019-01-23	15:00:00	4457	5174	2598	2741	4582	5551	2043	5089	4887	4617	4552	2185	2272	2354	2722	2010	4273	3938	1329	67374
2019-01-23	16:00:00	4482	5073	2673	2936	4984	5982	2260	5616	5251	4932	4751	2591	2958	2754	3226	2421	4639	4318	2465	74312
2019-01-23	17:00:00	4380	5102	2580	2965	4775	5813	2301	5447	5074	4676	4937	2751	3116	2627	3107	2406	4837	4468	1195	72557
2019-01-23	18:00:00	4401	4910	2637	2957	4339	5549	1842	5427	5067	4354	4727	2796	2985	2760	2825	2098	4323	4216	1275	69488
2019-01-23	19:00:00	4317	4928	2593	2661	4336	4836	1431	4773	4222	4239	4391	2498	2494	2356	2617	1631	4038	3546	1283	63190
2019-01-23	20:00:00	3834	4273	2295	2206	3599	3943	1034	3820	3478	3612	3663	2045	1973	1770	1935	1196	3151	2991	1196	52014
2019-01-23	21:00:00	3117	3534	1939	1764	2708	3016	796	3046	2719	2660	2941	1568	1502	1451	1532	936	2569	2153	1139	41090
2019-01-23	22:00:00	2574	2930	1757	1369	2123	2268	718	2273	2142	2147	2423	1325	1048	1140	1301	718	2040	1755	1062	33113
2019-01-23	23:00:00	1902	2146	1225	906	1425	1682	540	1678	1720	1428	1765	937	719	776	905	423	1452	1090	959	23678
2019-01-24	00:00:00	1137	1236	830	548	750	976	224	960	897	734	1088	470	360	481	559	260	741	542	623	13416
2019-01-24	01:00:00	695	699	512	305	445	610	93	657	493	466	612	277	237	285	358	151	404	313	502	8114
2019-01-24	02:00:00	430	418	348	191	240	348	84	383	356	241	379	171	136	186	226	86	223	190	492	5128
2019-01-24	03:00:00	355	347	292	173	157	304	96	255	310	155	294	115	78	110	150	49	214	136	329	3919
2019-01-24	04:00:00	272	311	230	149	207	303	113	273	263	209	287	111	105	92	147	95	197	181	523	4068
2019-01-24	05:00:00	419	542	354	258	417	366	220	346	525	425	441	189	189	147	204	154	404	398	613	6611
2019-01-24	06:00:00	1447	1684	945	713	1321	1373	962	1294	1525	1368	1480	677	584	507	689	498	1570	1442	617	20696
2019-01-24	07:00:00	3411	3997	2118	1806	3129	3827	1814	3649	3603	3177	3800	1836	1655	1365	1825	1494	3283	3256	1093	50138
2019-01-24	08:00:00	4414	4912	2528	2662	4004	5197	1960	4986	4548	4014	4660	2748	2560	2214	2672	1996	3725	4045	1358	65203
2019-01-24	09:00:00	4565	4981	2479	2647	4044	5351	1791	4982	4398	3941	4804	2825	2700	2391	2799	1955	3603	3785	1737	65778
2019-01-24	10:00:00	4287	4816	2418	2557	3715	5277	1620	4967	4439	3710	4416	2544	2323	2274	2643	1871	3527	3445	1626	62475
2019-01-24	11:00:00	4163	4676	2582	2572	3712	5061	1484	4816	4094	3704	4205	2065	1962	2040	2202	1565	3530	3342	1270	59045
2019-01-24	12:00:00	3481	4403	2338	2315	3956	5237	1455	4857	4316	3924	4265	2109	1994	1975	2213	1741	3526	3455	1899	59459
2019-01-24	13:00:00	3631	4120	2449	2578	4184	5299	1475	4963	4508	4153	3933	2164	2098	2011	2329	1776	3760	3601	1854	60886
2019-01-24	14:00:00	4328	4923	2431	2608	4094	5474	1749	5078	4507	4103	4289	2063	2083	2117	2498	1965	3796	3634	2603	64343
2019-01-24	15:00:00	4489	5053	2655	2759	4451	5556	2048	5267	4918	4426	4563	2231	2344	2347	2698	2052	4188	3931	3144	69120
2019-01-24	16:00:00	4289	4886	2749	3072	4567	6124	2311	5570	5067	4598	4850	2647	2860	2804	3358	2457	4626	4329	3009	74173
2019-01-24	17:00:00	4275	4881	2620	3010	4853	5879	2257	5570	5168	4874	4880	2841	3187	2956	3438	2669	4772	4336	1279	73745
2019-01-24	18:00:00	4322	4659	2583	2879	4790	5700	1837	5496	5002	4724	4822	2823	3017	2787	3255	2304	4447	4108	1225	70780
2019-01-24	19:00:00	4131	4766	2470	2657	4301	4876	1421	4834	4327	4223	4399	2515	2637	2336	2560	1735	3949	3713	1123	62973
2019-01-24	20:00:00	4067	4576	2300	2191	3667	4046	1135	3988	3563	3667	3910	2107	2048	1985	2131	1421	3310	3011	1117	54240
2019-01-24	21:00:00	3444	3667	2089	1754	2812	3200	867	3215	2977	2764	3166	1656	1490	1508	1566	935	2625	2185	1126	43046
2019-01-24	22:00:00	2711	2970	1735	1411	2165	2417	774	2414	2472	2140	2518	1274	1109	1148	1345	829	2065	1786	912	34195
2019-01-24	23:00:00	2059	2281	1416	977	1487	1853	565	1817	1598	1486	1931	921	722	857	1016	530	1536	1169	746	24967
2019-01-25	00:00:00	1302	1397	992	620	876	1099	229	1122	1078	876	1213	511	424	528	668	320	816	640	612	15323
2019-01-25	01:00:00	829	881	687	362	467	648	132	725	637	486	787	332	243	330	440	261	500	363	350	9460
2019-01-25	02:00:00	583	573	480	247	309	410	109	454	375	309	495	199	142	222	256	67	286	217	207	5940
2019-01-25	03:00:00	458	404	393	204	194	319	120	314	278	191	377	157	93	161	176	56	236	184	213	4528
2019-01-25	04:00:00	348	379	316	206	249	316	131	303	325	243	350	141	104	126	182	94	257	216	184	4470
2019-01-25	05:00:00	501	572	454	309	428	420	230	425	421	420	527	204	183	156	232	196	434	343	216	6671
2019-01-25	06:00:00	1392	1608	996	721	1263	1283	965	1233	1449	1310	1493	642	573	508	659	503	1526	1367	471	19962
2019-01-25	07:00:00	3082	3598	1889	1649	2985	3599	1695	3500	3307	2997	3533	1771	1482	1302	1719	1253	3136	3081	914	46492
2019-01-25	08:00:00	4328	5012	2457	2480	3908	5187	1872	4884	4455	3935	4544	2595	2373	2059	2618	1964	3498	3818	1096	63083
2019-01-25	09:00:00	4462	4961	2594	2542	3792	5387	1737	4995	4368	3783	4569	2589	2579	2209	2699	1918	3572	3672	1614	64042
2019-01-25	10:00:00	4281	4869	2519	2508	3849	5224	1500	4847	4496	3885	4545	2356	2148	2138	2610	1850	3508	3451	1596	62180
2019-01-25	11:00:00	4337	4863	2621	2545	3959	4994	1515	4723	4226	3932	4475	2152	1994	2077	2332	1915	3559	3395	1625	61239
2019-01-25	12:00:00	4467	4950	2609	2654	3936	5290	1567	4951	4440	4001	4579	2124	2077	2184	2395	1890	3760	3350	1842	63066
2019-01-25	13:00:00	4496	5186	2541	2527	4208	5319	1534	5041	4516	4156	4460	2143	2157	2152	2448	2026	3887	3597	2075	64469
2019-01-25	14:00:00	4099	4532	2479	2673	4277	5515	1780	5213	4632	4223	4367	2118	2311	2205	2607	2088	4030	3628	2195	64972
2019-01-25	15:00:00	3581	4208	2555	2971	4449	5876	2283	5419	5065	4369	4663	2293	2397	2422	2983	2386	4383	3969	2259	68531
2019-01-25	16:00:00	4047	4783	2753	3127	4744	6190	2453	5788	5234	4747	4930	2628	3065	2765	3422	2635	4775	4370	3227	75683
2019-01-25	17:00:00	4087	4680	2639	2986	4821	5859	2391	5594	5233	4800	4542	2816	3392	3091	3346	2411	4605	4188	1934	73415
2019-01-25	18:00:00	4158	4779	2602	2730	4436	5411	1940	5287	4734	4370	4672	2657	2938	2697	3097	2187	4646	4011	1152	68504
2019-01-25	19:00:00	4349	4801	2611	2579	3894	4725	1637	4695	4116	3890	4518	2399	2340	2233	2465	1733	4251	3382	1166	61784
2019-01-25	20:00:00	4086	4617	2724	2444	3585	4279	1280	4132	3694	3569	3935	2029	1918	1848	2153	1447	3630	2964	1124	55458
2019-01-25	21:00:00	3807	3992	2164	1937	3016	3643	961	3641	3039	2953	3430	1756	1618	1700	1831	1090	2868	2372	1096	46914
2019-01-25	22:00:00	2981	3243	1685	1450	2337	2620	844	2653	2165	2282	2715	1360	1137	1292	1423	828	2472	1715	1037	36239
2019-01-25	23:00:00	2784	2931	1867	1245	1655	2125	554	2117	1724	1665	2390	963	750	953	1168	694	1899	1223	755	29462
2019-01-26	00:00:00	1962	1986	1266	835	1220	1624	313	1714	1375	1226	1751	747	500	713	804	342	1200	885	691	21154
2019-01-26	01:00:00	1474	1411	926	519	696	1106	181	1217	967	701	1347	522	339	539	678	278	764	515	551	14731
2019-01-26	02:00:00	1257	1176	813	425	535	856	104	848	698	554	1024	464	262	441	497	135	542	383	397	11411
2019-01-26	03:00:00	996	912	684	384	388	665	101	724	561	383	834	342	171	328	394	93	406	321	262	8949
2019-01-26	04:00:00	819	740	533	305	361	508	110	550	512	371	715	277	146	294	348	103	405	286	317	7700
2019-01-26	05:00:00	816	748	586	312	478	536	146	511	470	490	683	288	199	238	310	154	409	343	207	7924
2019-01-26	06:00:00	1125	1258	679	472	770	841	452	764	808	789	906	378	297	351	448	308	779	631	375	12431
2019-01-26	07:00:00	1724	1937	973	759	1311	1397	608	1291	1395	1336	1378	534	458	442	589	434	1195	1060	555	19376
2019-01-26	08:00:00	2530	2826	1480	1109	2082	1983	764	1816	1963	2117	2321	897	769	743	965	713	1854	1539	797	29268
2019-01-26	09:00:00	3244	3807	2217	1698	2811	2836	1088	2707	2455	2823	3241	1311	1158	1090	1395	1033	2470	2078	1577	41039
2019-01-26	10:00:00	3543	4061	2477	1975	3157	3250	1161	3090	3057	3138	3398	1483	1426	1326	1546	1219	2908	2365	1953	46533
2019-01-26	11:00:00	4080	4571	2639	2314	3787	3759	1386	3591	3648	3858	3765	1933	1726	1763	1895	1375	3427	2819	1941	54277
2019-01-26	12:00:00	4331	4859	2849	2547	4388	4127	1500	4104	4166	4348	4067	2040	1895	1971	2167	1577	3720	3184	1360	59200
2019-01-26	13:00:00	4242	4982	2735	2633	4282	4405	1510	4308	3754	4294	3985	2004	2068	1975	2129	1560	3907	3142	1057	58972
2019-01-26	14:00:00	4268	4877	2741	2631	4285	4255	1623	4290	4034	4205	4191	2234	2099	2125	2292	1593	4128	3539	1206	60616
2019-01-26	15:00:00	4350	4908	2754	2529	4232	4324	1560	4232	3879	4218	4121	2108	2079	2012	2283	1589	4073	3355	981	59587
2019-01-26	16:00:00	4353	4779	2621	2516	4131	4138	1494	4027	3777	4066	4043	2062	1924	1948	2084	1518	4071	3214	2228	58994
2019-01-26	17:00:00	4330	4808	2576	2350	3821	4045	1323	3952	3643	3843	4021	1995	1938	1940	2174	1427	3818	3074	1643	56721
2019-01-26	18:00:00	4226	4855	2516	2368	3825	4042	1274	4091	3348	3879	4219	2031	1880	1924	2198	1398	3731	3099	1186	56090
2019-01-26	19:00:00	3946	4410	2443	2071	3572	3837	1149	3817	3393	3565	3851	1986	1768	1751	2078	1178	3559	2977	1280	52631
2019-01-26	20:00:00	3494	3956	2272	1841	3207	3214	959	3277	2907	3136	3522	1684	1475	1554	1695	1009	3101	2405	1169	45877
2019-01-26	21:00:00	3261	3545	1980	1548	2532	2720	775	2854	2376	2524	2981	1348	1249	1215	1453	863	2508	1999	1125	38856
2019-01-26	22:00:00	2596	2875	1656	1213	2074	2409	712	2465	2108	2085	2700	1078	930	980	1175	657	2108	1627	1024	32472
2019-01-26	23:00:00	2249	2486	1296	960	1550	1826	597	1944	1856	1532	2218	942	722	839	1069	599	1664	1258	829	26436
2019-01-27	00:00:00	1831	1935	1051	766	1121	1269	290	1335	1208	1097	1696	679	480	711	819	360	1148	797	639	19232
2019-01-27	01:00:00	1526	1584	978	588	776	1023	183	1093	975	772	1342	552	324	503	631	282	895	576	526	15129
2019-01-27	02:00:00	1158	1156	851	467	588	812	149	885	784	603	1032	401	244	403	437	167	597	410	429	11573
2019-01-27	03:00:00	980	944	641	371	487	664	117	676	663	479	912	376	233	366	432	121	523	343	354	9682
2019-01-27	04:00:00	893	876	649	341	469	631	88	676	636	452	796	285	188	298	361	137	421	269	371	8837
2019-01-27	05:00:00	770	752	506	263	349	499	123	496	427	345	665	257	122	253	325	140	366	251	231	7140
2019-01-27	06:00:00	806	849	483	313	510	621	333	591	687	509	742	317	210	259	375	222	555	400	414	9196
2019-01-27	07:00:00	987	1095	611	410	706	819	380	765	827	697	948	333	252	308	421	303	676	510	404	11452
2019-01-27	08:00:00	1627	1742	951	691	1140	1144	507	1095	1193	1125	1540	510	366	456	700	443	1064	792	405	17491
2019-01-27	09:00:00	2127	2408	1388	992	1422	1644	601	1609	1351	1444	2114	766	566	672	920	649	1379	1110	834	23996
2019-01-27	10:00:00	2455	2878	1724	1290	1828	2007	909	1967	1708	1892	2476	940	739	888	1138	794	1845	1406	1623	30507
2019-01-27	11:00:00	3027	3591	2005	1674	2600	2661	1124	2609	2322	2632	3054	1168	1134	1162	1437	1189	2444	1943	1560	39336
2019-01-27	12:00:00	3485	4002	2380	2070	3157	3116	1209	3167	2814	3202	3410	1459	1453	1401	1724	1372	2875	2387	848	45531
2019-01-27	13:00:00	3958	4591	2594	2352	3762	3616	1463	3586	3461	3716	3911	1758	1662	1709	2105	1614	3375	2789	907	52929
2019-01-27	14:00:00	4091	4907	2660	2480	4010	3903	1500	3941	3451	3997	4188	1926	1910	1853	2229	1728	3624	2984	992	56374
2019-01-27	15:00:00	4249	4965	2714	2420	3865	4024	1421	3976	3603	3894	4008	1857	1724	1814	2169	1788	3929	3192	1251	56863
2019-01-27	16:00:00	4307	5007	2631	2400	3844	4232	1525	4059	3529	3735	4128	1874	1786	1882	2300	1633	4012	3077	1418	57379
2019-01-27	17:00:00	4307	4882	2607	2478	3805	4247	1556	4132	3647	3786	4288	1899	1834	1883	2295	1546	4304	3115	1326	57937
2019-01-27	18:00:00	4343	4928	2708	2360	3501	4023	1562	3920	3391	3515	4344	2083	1859	1842	2312	1523	4063	3120	1315	56712
2019-01-27	19:00:00	4152	4627	2515	2166	3671	3980	1432	3891	3183	3655	4009	1920	1769	1722	2157	1435	3889	3028	1190	54391
2019-01-27	20:00:00	3879	4299	2426	2045	3335	3504	1254	3395	3048	3326	3693	1701	1494	1525	1780	1025	3195	2574	1143	48641
2019-01-27	21:00:00	3349	3841	2114	1678	2870	2853	957	2845	2699	2820	3129	1406	1275	1320	1513	951	2681	2232	1145	41678
2019-01-27	22:00:00	2479	2817	1544	1176	1900	2001	740	1951	1852	1880	2405	1030	867	905	1190	648	1987	1438	1168	29978
2019-01-27	23:00:00	1856	2023	1176	849	1220	1419	487	1289	1251	1224	1623	670	527	615	774	441	1152	925	679	20200
2019-01-28	00:00:00	982	1064	685	496	662	816	205	770	739	670	895	371	319	330	475	247	637	477	593	11433
2019-01-28	01:00:00	602	658	406	245	333	444	100	448	354	337	565	199	136	218	332	198	339	255	350	6519
2019-01-28	02:00:00	345	363	241	136	188	306	92	290	297	191	329	124	107	137	172	51	213	152	126	3860
2019-01-28	03:00:00	277	284	213	120	164	253	104	224	319	171	262	100	73	99	132	43	181	155	123	3297
2019-01-28	04:00:00	281	305	217	166	238	281	130	266	271	240	276	110	98	105	153	99	215	215	117	3783
2019-01-28	05:00:00	454	541	355	240	434	391	244	374	475	423	471	198	160	147	226	199	372	392	172	6268
2019-01-28	06:00:00	1499	1830	950	768	1320	1525	1140	1415	1572	1401	1623	640	581	522	734	590	1669	1538	533	21850
2019-01-28	07:00:00	3590	3942	2101	1933	3118	4032	1938	3783	3573	3217	4035	2028	1731	1618	2110	1568	3376	3426	1093	52212
2019-01-28	08:00:00	4729	5144	2688	3203	4209	6132	2509	5570	5044	4206	5387	3013	3133	2811	3497	2667	4111	4022	1326	73401
2019-01-28	09:00:00	4524	4818	2303	2808	4151	6135	2110	5442	4735	4085	4940	3142	3073	2831	3419	2611	3661	3775	2195	70758
2019-01-28	10:00:00	4443	4828	2443	2802	3971	5852	1756	5160	4533	3934	4672	2681	2575	2348	2859	2219	3610	3745	2543	66974
2019-01-28	11:00:00	4449	5043	2490	2650	4017	5709	1504	5231	4261	3990	4389	2274	2131	2177	2414	1943	3582	3564	2206	64024
2019-01-28	12:00:00	4309	5048	2480	2491	4082	5456	1484	5107	4404	4085	4342	2050	2083	2099	2376	1806	3675	3347	2555	63279
2019-01-28	13:00:00	4485	4971	2536	2605	4114	5540	1561	5087	4493	4050	4299	2203	2095	2069	2388	1790	3815	3511	3298	64910
2019-01-28	14:00:00	4316	4937	2550	2695	4256	5412	1762	5005	4696	4285	4297	2192	2144	2192	2564	1985	3934	3576	2808	65606
2019-01-28	15:00:00	4456	4938	2485	2868	4287	6112	2133	5512	5090	4332	4698	2286	2482	2504	3047	2301	4466	3908	3007	70912
2019-01-28	16:00:00	4082	4699	2595	3098	4714	6333	2551	5557	5305	4662	4840	2806	3069	2910	3640	2777	4579	4342	2183	74742
2019-01-28	17:00:00	3935	4740	2588	2961	4845	6014	2478	5585	5313	4828	4684	2806	3452	3048	3680	2978	4492	4301	1096	73824
2019-01-28	18:00:00	4043	4528	2516	3090	4583	5889	2066	5546	4985	4525	4623	2800	3264	2963	3452	2714	4502	4185	1142	71416
2019-01-28	19:00:00	4354	4876	2597	2791	4253	5165	1552	4997	4489	4204	4345	2599	2742	2488	2783	1973	4132	3652	1178	65170
2019-01-28	20:00:00	3722	4249	2389	2218	3509	3977	1323	3916	3394	3493	3654	2084	2046	1996	2033	1307	3184	2847	1118	52459
2019-01-28	21:00:00	3127	3523	2082	1836	2693	3036	918	3046	2932	2643	2964	1616	1457	1511	1560	977	2450	2177	1161	41709
2019-01-28	22:00:00	2460	2746	1613	1449	1927	2277	837	2174	2007	1873	2487	1265	1086	1110	1309	715	1867	1557	933	31692
2019-01-28	23:00:00	1686	1826	1194	923	1164	1640	518	1556	1517	1160	1614	758	596	743	883	449	1172	952	712	21063
2019-01-29	00:00:00	967	1082	640	448	708	934	230	894	804	703	925	427	316	411	494	252	607	512	479	11833
2019-01-29	01:00:00	636	669	455	271	347	504	93	528	454	357	631	238	215	262	359	200	377	286	322	7204
2019-01-29	02:00:00	388	387	318	178	210	280	93	279	353	208	293	116	113	140	155	48	223	194	172	4148
2019-01-29	03:00:00	289	301	238	139	173	249	82	241	235	186	245	118	89	112	131	51	185	142	194	3400
2019-01-29	04:00:00	275	303	236	168	224	233	106	243	244	218	266	98	96	96	128	72	185	194	210	3595
2019-01-29	05:00:00	441	517	383	260	374	417	234	395	440	385	466	205	166	173	252	183	390	378	178	6237
2019-01-29	06:00:00	1437	1730	945	749	1365	1399	1076	1321	1430	1418	1475	666	592	533	701	507	1589	1446	593	20972
2019-01-29	07:00:00	3530	3964	2209	2056	3112	3853	1927	3678	3666	3168	3941	2028	1754	1492	1862	1400	3320	3364	976	51300
2019-01-29	08:00:00	4762	5205	2791	2991	3977	6071	2453	5508	4953	4101	5333	2985	3049	2738	3231	2521	4030	4054	1649	72402
2019-01-29	09:00:00	4726	5209	2469	3039	4402	6346	2106	5571	4978	4334	5314	3097	3209	2831	3505	2621	3669	4076	1405	72907
2019-01-29	10:00:00	4571	5076	2386	2912	4042	5815	1681	5428	4601	4055	4773	2754	2658	2511	2963	2239	3657	3671	1106	66899
2019-01-29	11:00:00	4480	5075	2596	2775	4056	5501	1607	5194	4528	3986	4691	2297	2141	2327	2616	1942	3706	3551	1099	64168
2019-01-29	12:00:00	4560	5001	2612	2763	3974	5515	1459	5228	4575	3967	4515	2028	2055	2132	2496	1945	3606	3528	1154	63113
2019-01-29	13:00:00	4550	5156	2680	2854	4133	5502	1584	5308	4694	4128	4493	2267	2227	2330	2536	1893	3834	3745	1162	65076
2019-01-29	14:00:00	4505	5054	2603	2803	4153	5513	1811	5284	4651	4162	4505	2195	2228	2315	2607	2031	4037	3700	1146	65303
2019-01-29	15:00:00	4512	5179	2580	2940	4455	6094	2201	5481	4987	4504	4700	2383	2555	2497	2943	2247	4428	3966	1220	69872
2019-01-29	16:00:00	4318	4879	2534	3230	4698	6429	2506	5769	5375	4699	5018	2610	3125	2937	3552	2804	4470	4431	2557	75941
2019-01-29	17:00:00	4099	4579	2589	3024	4933	6176	2575	5678	5423	4908	5002	2792	3519	3131	3777	2865	4695	4298	1801	75864
2019-01-29	18:00:00	3443	3601	2505	2927	4672	5937	1951	5730	5191	4613	4636	2707	3567	3008	3574	2815	4447	4119	1372	70815
2019-01-29	19:00:00	4147	4636	2631	2834	4435	5361	1533	5374	4892	4392	4633	2652	2969	2721	2943	2155	4111	3853	1208	67480
2019-01-29	20:00:00	4064	4560	2415	2427	3609	4249	1305	4221	3769	3497	4109	2194	2105	2067	2351	1448	3375	2969	1359	56093
2019-01-29	21:00:00	3180	3660	1979	1802	2780	3232	916	3193	2973	2756	3063	1683	1510	1544	1662	919	2625	2261	1227	42965
2019-01-29	22:00:00	2804	3077	1778	1503	2098	2330	837	2357	2308	2074	2708	1228	1067	1218	1376	791	2096	1636	1062	34348
2019-01-29	23:00:00	1908	2110	1293	997	1363	1672	501	1626	1639	1361	1699	866	693	811	900	500	1371	1145	706	23161
2019-01-30	00:00:00	1125	1211	786	552	679	947	199	895	1013	672	1065	491	329	501	575	274	747	532	453	13046
2019-01-30	01:00:00	687	683	488	304	425	572	107	610	589	424	663	292	209	284	359	187	398	327	224	7832
2019-01-30	02:00:00	446	441	329	214	217	308	77	327	290	214	348	146	100	149	186	75	236	157	182	4442
2019-01-30	03:00:00	286	301	275	159	160	254	72	275	270	161	286	120	71	114	147	50	212	148	105	3466
2019-01-30	04:00:00	294	290	246	158	234	299	115	285	286	230	247	94	83	79	105	83	196	206	125	3655
2019-01-30	05:00:00	436	531	389	260	380	374	260	380	465	395	483	200	181	136	251	199	394	356	197	6267
2019-01-30	06:00:00	1504	1810	998	765	1348	1421	1129	1355	1510	1403	1604	685	614	541	717	528	1629	1529	534	21624
2019-01-30	07:00:00	3528	4085	2124	1967	3184	3996	1919	3821	3801	3243	3923	2049	1940	1563	1944	1523	3507	3478	1054	52649
2019-01-30	08:00:00	4755	5237	2716	3072	4263	6081	2492	5504	5304	4197	5416	3204	3074	2741	3261	2618	4103	4142	1657	73837
2019-01-30	09:00:00	4721	5117	2355	3158	4338	6385	1983	5621	5127	4316	5149	3180	3169	2954	3439	2498	3824	4147	1962	73443
2019-01-30	10:00:00	4685	5227	2653	2826	4074	6259	1698	5530	4874	4039	4888	2714	2642	2556	2853	2060	3708	3690	2282	69258
2019-01-30	11:00:00	4525	5170	2683	2680	4024	5597	1556	5217	4605	4029	4533	2149	2142	2160	2497	1871	3593	3597	2276	64904
2019-01-30	12:00:00	4656	5250	2577	2706	4067	5514	1541	5108	4537	4045	4487	2233	2297	2148	2528	1845	3870	3472	1131	64012
2019-01-30	13:00:00	4516	5175	2655	2680	3889	5488	1596	5096	4581	3977	4591	2207	2188	2254	2570	1919	3820	3466	1160	63828
2019-01-30	14:00:00	4562	5291	2673	2776	4210	5689	1856	5336	4747	4204	4749	2256	2295	2290	2635	1997	4079	3631	1114	66390
2019-01-30	15:00:00	4637	5301	2662	2859	4616	6083	2240	5570	5058	4581	4715	2268	2449	2470	2855	2189	4471	3970	1218	70212
2019-01-30	16:00:00	4316	5007	2670	3142	4895	6276	2517	5739	5249	4896	5145	2736	3229	3001	3757	2702	4685	4342	1192	75496
2019-01-30	17:00:00	4242	4712	2655	3190	4833	6144	2511	5720	5389	4835	4907	2870	3720	3335	3988	2966	4844	4239	1804	76904
2019-01-30	18:00:00	4212	4654	2554	3084	4760	5852	2113	5728	5440	4740	5036	2753	3486	3277	3578	2571	4670	4249	1323	74080
2019-01-30	19:00:00	4458	4943	2607	2921	4503	5133	1708	5167	4741	4482	4587	2630	2727	2511	2821	1968	4338	3710	1318	67273
2019-01-30	20:00:00	4083	4647	2459	2387	3828	4152	1339	4199	4007	3807	4151	2300	2166	2150	2375	1472	3552	3099	1233	57406
2019-01-30	21:00:00	3368	3870	2177	1899	2882	3281	930	3363	3021	2900	3326	1836	1575	1579	1727	1003	2808	2290	1170	45005
2019-01-30	22:00:00	2795	3126	1768	1462	2315	2622	883	2647	2311	2315	2640	1414	1248	1205	1393	792	2169	1860	968	35933
2019-01-30	23:00:00	1996	2199	1366	996	1435	1760	554	1776	1818	1421	1894	969	761	956	1102	556	1489	1131	737	24916
2019-01-31	00:00:00	1246	1325	907	590	851	1034	226	1024	991	862	1150	561	416	533	617	304	775	650	425	14487
2019-01-31	01:00:00	796	800	580	344	449	669	141	680	654	462	694	338	243	296	392	201	476	362	340	8917
2019-01-31	02:00:00	497	481	388	214	249	397	111	357	377	242	428	184	122	187	226	97	260	187	131	5135
2019-01-31	03:00:00	338	346	286	166	204	299	100	286	324	204	347	158	84	142	176	65	234	159	127	4045
2019-01-31	04:00:00	333	340	281	180	256	275	129	254	296	252	302	114	106	104	134	80	241	209	110	3996
2019-01-31	05:00:00	505	596	452	300	413	403	259	410	472	426	508	220	210	148	237	166	442	397	173	6737
2019-01-31	06:00:00	1468	1752	1000	745	1366	1474	1084	1397	1544	1469	1575	679	586	499	654	495	1635	1498	548	21468
2019-01-31	07:00:00	3646	4152	2210	2062	3233	4078	1928	3949	3764	3341	3970	2070	1776	1538	1923	1576	3217	3496	993	52922
2019-01-31	08:00:00	4824	5349	2848	3202	4247	6062	2375	5489	4990	4262	5391	2964	2876	2694	3187	2605	4073	4044	1763	73245
2019-01-31	09:00:00	4711	5127	2463	2969	4360	6349	2089	5551	5138	4332	5236	3102	3274	2888	3320	2588	3802	4122	2157	73578
2019-01-31	10:00:00	4774	5246	2645	2739	3999	5955	1843	5542	4794	3988	4848	2717	2614	2518	2935	2184	3765	3703	1322	68131
2019-01-31	11:00:00	4535	5099	2660	2633	4173	5539	1611	5181	4470	4149	4674	2345	2324	2363	2562	1962	3713	3410	784	64187
2019-01-31	12:00:00	4535	5096	2678	2784	4084	5679	1638	5223	4602	4053	4618	2283	2199	2270	2498	1924	3830	3562	1122	64678
2019-01-31	13:00:00	4690	5323	2676	2865	4257	5683	1742	5400	4992	4253	4478	2219	2345	2230	2563	1901	3954	3800	1092	66463
2019-01-31	14:00:00	4636	5247	2684	2873	4284	5685	1812	5368	4920	4287	4922	2445	2488	2416	2894	2229	4211	3801	1185	68387
2019-01-31	15:00:00	4684	5345	2710	2906	4717	6142	2295	5691	5179	4718	4901	2487	2614	2525	3028	2483	4517	4204	1591	72737
2019-01-31	16:00:00	4284	5043	2711	3191	4885	6472	2565	5783	5521	4823	5160	2728	3073	2970	3689	2870	4897	4413	1599	76677
2019-01-31	17:00:00	4307	4668	2697	3224	4332	6274	2590	5787	5423	4288	5049	2797	3424	3345	4012	2996	4762	3684	2151	75810
2019-01-31	18:00:00	4447	4702	2700	3112	4765	6044	2267	5686	5214	4775	5100	2939	3486	3371	3714	2729	4598	4352	1555	75556
2019-01-31	19:00:00	4402	5028	2641	2951	4607	5411	1650	5410	4870	4566	4658	2751	3025	2649	2960	2017	4435	4051	1358	69440
2019-01-31	20:00:00	4359	4831	2566	2592	3933	4554	1389	4465	4202	3920	4191	2350	2299	2158	2319	1560	3695	3213	1331	59927
2019-01-31	21:00:00	3773	4109	2299	2105	3261	3529	958	3519	3122	3242	3559	1922	1871	1748	1880	1186	2967	2527	1138	48715
2019-01-31	22:00:00	3114	3444	1893	1567	2391	2628	866	2709	2592	2371	2798	1423	1209	1300	1450	839	2281	1875	991	37741
2019-01-31	23:00:00	2158	2456	1423	1093	1587	1910	609	1889	1853	1566	2161	1072	848	1003	1192	594	1507	1255	767	26943
2019-02-01	00:00:00	1415	1515	967	618	930	1224	231	1195	1295	935	1431	657	455	618	780	412	868	733	475	16754
2019-02-01	01:00:00	966	1003	683	411	511	730	130	749	644	504	944	405	265	416	493	220	501	367	338	10280
2019-02-01	02:00:00	692	613	518	282	264	448	86	454	473	263	577	209	144	196	265	89	315	218	173	6279
2019-02-01	03:00:00	498	461	402	233	207	337	94	357	288	207	435	156	95	166	189	60	262	209	172	4828
2019-02-01	04:00:00	425	445	380	244	240	362	111	370	373	238	371	141	75	129	145	81	234	202	133	4699
2019-02-01	05:00:00	528	641	444	312	439	494	244	463	478	445	552	210	186	170	255	215	458	381	152	7067
2019-02-01	06:00:00	1542	1813	1079	835	1281	1374	1074	1298	1548	1394	1589	634	519	515	721	505	1661	1428	587	21397
2019-02-01	07:00:00	3519	3947	2264	2022	3044	3934	2014	3738	3757	3150	3929	1878	1746	1486	1803	1430	3352	3380	950	51343
2019-02-01	08:00:00	4834	5122	2845	3114	4316	5955	2319	5448	5163	4313	5375	3089	3097	2675	3287	2566	4152	4145	1378	73193
2019-02-01	09:00:00	4653	5071	2618	2996	4335	6245	2073	5623	5080	4334	5080	2981	3169	2789	3312	2585	3763	4119	1458	72284
2019-02-01	10:00:00	4726	5056	2493	2777	4230	5703	1742	5303	4772	4242	4824	2598	2464	2378	2864	2186	3724	3727	1397	67206
2019-02-01	11:00:00	4382	4912	2592	2819	4173	5778	1696	5255	4647	4173	4672	2225	2190	2287	2656	2116	3868	3551	1524	65516
2019-02-01	12:00:00	4634	5410	2669	2880	4398	5650	1604	5255	4798	4355	4753	2274	2351	2285	2655	2015	3842	3831	1594	67253
2019-02-01	13:00:00	4460	5186	2723	2899	4357	5615	1705	5213	4849	4325	4851	2377	2409	2439	2874	2192	4202	3799	1659	68134
2019-02-01	14:00:00	4602	5282	2777	3043	4329	5943	2080	5450	5061	4376	4840	2349	2491	2520	3089	2376	4354	3901	1388	70251
2019-02-01	15:00:00	4447	5142	2761	3143	4742	6430	2409	5700	5426	4734	5063	2661	2827	2845	3295	2581	4885	4362	1723	75176
2019-02-01	16:00:00	4265	4764	2810	3206	4787	6586	2809	5746	5613	4789	5195	2717	3315	3147	4050	3102	4912	4334	1472	77619
2019-02-01	17:00:00	4138	4886	2611	3121	4786	6264	2758	5894	5532	4747	5097	2971	3693	3383	4002	3141	4914	4097	1762	77797
2019-02-01	18:00:00	4096	4601	2460	2956	4646	5938	2385	5578	5215	4662	4672	2761	3766	3512	3874	2664	4582	4048	1359	73775
2019-02-01	19:00:00	4367	4907	2614	2891	4577	5567	2066	5441	4955	4577	4945	2700	3055	2776	3312	2431	4435	4130	1306	71052
2019-02-01	20:00:00	4528	5056	2687	2807	4195	4838	1584	4834	4083	4146	4190	2317	2233	2195	2408	1608	4007	3251	1413	62380
2019-02-01	21:00:00	4182	4864	2446	2134	3458	3868	1086	3836	3281	3389	3975	1910	1802	1874	2082	1282	3208	2629	1268	52574
2019-02-01	22:00:00	3522	3837	2351	1676	2409	2974	875	2865	2655	2381	3100	1407	1265	1377	1588	877	2472	1923	1152	40706
2019-02-01	23:00:00	2775	2828	1998	1195	1739	2557	785	2565	2381	1790	2339	1127	913	991	1221	671	1837	1531	1005	32248
2019-02-02	00:00:00	2132	2220	1418	868	1386	1809	491	1970	1939	1406	1931	875	620	835	1060	510	1462	1214	801	24947
2019-02-02	01:00:00	1681	1801	1182	666	940	1194	262	1305	1117	920	1533	595	426	618	804	313	846	664	725	17592
2019-02-02	02:00:00	1496	1529	1150	564	553	983	205	978	728	569	1200	475	246	477	588	176	653	403	600	13573
2019-02-02	03:00:00	1298	1250	1146	481	447	816	159	812	688	456	1048	404	191	419	511	135	574	337	617	11789
2019-02-02	04:00:00	1051	1062	751	404	468	644	117	657	588	468	842	326	204	301	358	121	477	326	531	9696
2019-02-02	05:00:00	917	962	604	374	492	611	178	625	577	498	818	325	192	285	403	178	481	358	501	9379
2019-02-02	06:00:00	1220	1313	779	500	782	852	446	839	888	788	1064	403	306	374	478	274	890	671	560	13427
2019-02-02	07:00:00	1793	1995	1049	791	1318	1386	648	1296	1277	1388	1518	589	459	477	688	455	1258	996	722	20103
2019-02-02	08:00:00	2615	2990	1580	1290	2173	2091	1032	1952	1889	2204	2469	962	824	802	1082	803	1924	1630	920	31232
2019-02-02	09:00:00	3541	3901	2080	1699	2968	3206	1234	3073	2804	3038	3589	1649	1408	1431	1772	1226	2763	2160	1131	44673
2019-02-02	10:00:00	3990	4525	2498	2186	3677	3658	1502	3646	3460	3718	4014	2016	1947	1736	1951	1478	3411	2767	1039	53219
2019-02-02	11:00:00	4467	5076	2807	2586	4360	4332	1615	4297	4244	4344	4367	2569	2245	2106	2335	1663	3968	3371	1116	61868
2019-02-02	12:00:00	4615	5089	2724	2922	4664	4734	1749	4593	4531	4694	4521	2545	2538	2428	2536	1846	4317	3594	1164	65804
2019-02-02	13:00:00	4321	5108	2779	2989	4768	4938	1773	4986	4686	4801	4640	2695	2583	2507	2724	2041	4448	3895	1142	67824
2019-02-02	14:00:00	4380	4990	2913	3115	4774	4935	1706	5056	4767	4729	4789	2551	2602	2445	2857	2152	4627	3818	1163	68369
2019-02-02	15:00:00	3342	3974	2599	3150	4484	5104	1891	5099	4725	4507	4400	2537	2460	2421	2960	2353	4518	4035	1190	65749
2019-02-02	16:00:00	4089	4800	2688	3013	4448	4799	1616	4877	4502	4415	4402	2387	2411	2549	2732	2110	4402	3714	1172	65126
2019-02-02	17:00:00	4288	4851	2736	2779	4128	4159	1447	4237	4103	4089	4241	2320	2224	2295	2459	1719	4260	3504	1233	61072
2019-02-02	18:00:00	4239	4840	2670	2543	3884	4114	1466	4221	3615	3927	4456	2192	2093	2027	2224	1551	4105	3215	1303	58685
2019-02-02	19:00:00	4385	4877	2727	2634	3945	4437	1530	4754	4010	3880	4416	2262	2107	2105	2406	1563	4087	3549	1217	60891
2019-02-02	20:00:00	3939	4425	2561	2189	3525	3801	1045	3871	3226	3463	3812	1851	1818	1785	1950	1184	3467	2785	1177	51874
2019-02-02	21:00:00	3302	3700	2158	1724	2760	2755	779	2889	2457	2791	3379	1524	1431	1481	1689	939	2726	2010	1110	41604
2019-02-02	22:00:00	2885	3141	1858	1470	2285	2340	618	2405	1966	2266	2888	1198	1186	1265	1461	781	2167	1623	883	34686
2019-02-02	23:00:00	2812	2996	1835	1308	1972	2466	681	2596	2447	1925	2639	1225	933	1015	1230	705	2003	1748	821	33357
2019-02-03	00:00:00	2088	2195	1301	828	1205	1463	313	1501	1258	1234	1750	765	576	720	837	424	1236	915	616	21225
2019-02-03	01:00:00	1704	1695	1039	645	820	1197	256	1275	1020	842	1501	594	344	634	752	319	964	602	476	16679
2019-02-03	02:00:00	1412	1338	934	526	650	1001	179	1061	898	658	1234	481	307	459	580	206	761	451	418	13554
2019-02-03	03:00:00	1178	1083	771	424	511	789	111	834	745	514	1044	436	211	448	529	128	624	339	335	11054
2019-02-03	04:00:00	991	898	647	321	472	665	108	714	719	473	867	355	196	335	417	155	476	298	361	9468
2019-02-03	05:00:00	822	755	532	277	317	566	123	585	497	325	746	257	111	259	393	198	412	218	331	7724
2019-02-03	06:00:00	813	853	527	310	523	660	236	629	691	513	785	309	195	289	421	262	592	379	279	9266
2019-02-03	07:00:00	974	1111	566	428	667	886	344	843	780	675	952	356	231	286	478	320	660	494	401	11452
2019-02-03	08:00:00	1461	1677	977	700	1012	1163	527	1140	936	1066	1417	433	317	429	573	428	962	782	389	16389
2019-02-03	09:00:00	2053	2403	1445	969	1427	1594	693	1586	1327	1441	2168	693	525	553	947	692	1306	1022	541	23385
2019-02-03	10:00:00	2419	2921	1685	1265	1832	2031	922	2025	1834	1836	2644	921	771	857	1235	866	1832	1324	600	29820
2019-02-03	11:00:00	3233	3888	2191	1729	2300	2597	1233	2727	2503	2376	3299	1274	1027	1138	1510	1230	2225	1808	698	38986
2019-02-03	12:00:00	3663	4374	2339	2138	2717	3161	1278	3218	2957	2694	3825	1393	1209	1376	1951	1642	2836	2197	735	45703
2019-02-03	13:00:00	4272	4947	2582	2336	2955	3606	1571	3697	3381	3006	4242	1706	1475	1648	2182	1767	3175	2375	882	51805
2019-02-03	14:00:00	4299	5163	2473	2389	3469	3970	1577	4007	3501	3487	4341	1755	1542	1776	2289	1915	3543	2740	1238	55474
2019-02-03	15:00:00	4314	5097	2340	2285	3410	3814	1517	3970	3261	3403	4400	1759	1695	1707	2320	1970	3499	2520	953	54234
2019-02-03	16:00:00	4286	4925	2382	2166	3265	3946	1399	3873	3322	3266	4230	1682	1487	1656	2240	1770	3489	2604	960	52948
2019-02-03	17:00:00	4019	4578	2323	2009	3183	3805	1467	3761	3139	3199	3803	1748	1633	1574	2044	1547	3386	2503	1149	50870
2019-02-03	18:00:00	3843	4489	2294	1976	3109	3630	1488	3520	2910	3101	3903	1696	1543	1598	2081	1372	3226	2484	1258	49521
2019-02-03	19:00:00	3870	4316	2158	1804	3098	3752	1358	3558	3057	3083	4087	1763	1539	1555	2017	1264	3300	2483	1273	49335
2019-02-03	20:00:00	3680	3985	2281	1703	2888	3197	1270	3185	2875	2822	3413	1522	1349	1331	1652	1094	3013	2215	1125	44600
2019-02-03	21:00:00	3049	3479	1954	1492	2293	2596	957	2536	2206	2302	2981	1254	1100	1154	1489	898	2201	1723	1101	36765
2019-02-03	22:00:00	2296	2561	1456	1045	1667	2061	765	1882	1590	1658	2294	889	697	815	1103	603	1642	1280	813	27117
2019-02-03	23:00:00	1634	1776	1126	770	1143	1448	444	1313	1171	1119	1518	599	481	533	741	413	1164	868	610	18871
2019-02-04	00:00:00	945	1081	727	435	644	778	225	740	686	639	915	367	264	342	450	242	642	490	417	11029
2019-02-04	01:00:00	598	655	402	251	358	472	113	437	437	356	589	226	139	215	310	188	329	290	302	6667
2019-02-04	02:00:00	378	381	301	168	167	288	90	285	249	172	329	120	89	127	153	55	184	140	274	3950
2019-02-04	03:00:00	280	285	254	143	209	244	139	239	349	214	281	139	104	115	134	42	184	170	154	3679
2019-02-04	04:00:00	263	308	186	144	229	273	154	267	252	241	294	111	87	92	144	91	192	199	142	3669
2019-02-04	05:00:00	474	601	428	269	469	425	281	424	530	476	537	190	193	149	242	182	445	416	240	6971
2019-02-04	06:00:00	1537	1837	1032	780	1432	1501	1152	1396	1630	1441	1692	729	613	591	777	572	1660	1493	596	22461
2019-02-04	07:00:00	3646	4161	2200	2077	3254	4112	1970	3871	3571	3341	4074	2139	1858	1607	2076	1513	3420	3461	1070	53421
2019-02-04	08:00:00	4878	5314	2954	3169	4448	6132	2461	5356	5151	4493	5402	3296	3190	2797	3256	2634	3935	4258	1338	74462
2019-02-04	09:00:00	4798	5229	2458	3128	4372	6329	2097	5558	5008	4289	5172	3197	3330	2825	3594	2649	3700	4077	1977	73787
2019-02-04	10:00:00	4571	5142	2516	2880	4014	5905	1888	5473	4773	3978	4987	2798	2768	2600	3114	2393	3762	3675	2002	69239
2019-02-04	11:00:00	4525	5088	2567	2694	4154	5541	1539	5130	4302	4142	4475	2301	2254	2177	2598	1936	3662	3557	1449	64091
2019-02-04	12:00:00	4531	5080	2598	2652	4066	5424	1516	5130	4367	4058	4553	2217	2132	2208	2564	1858	3734	3374	1062	63124
2019-02-04	13:00:00	4423	4993	2650	2771	4141	5364	1514	5073	4711	4156	4466	2160	2153	2231	2492	1815	3866	3331	1114	63424
2019-02-04	14:00:00	4527	5151	2531	2680	4343	5550	1867	5094	4507	4346	4731	2286	2189	2295	2786	1997	4126	3520	1075	65601
2019-02-04	15:00:00	4675	5151	2690	2946	4601	6027	2228	5478	5170	4574	4723	2371	2596	2493	2907	2295	4389	4040	1179	70533
2019-02-04	16:00:00	4310	5003	2653	3117	4812	6510	2519	5801	5531	4788	5148	2661	3217	2890	3747	2792	4741	4334	1315	75889
2019-02-04	17:00:00	4245	4757	2626	3199	4890	6094	2519	5612	5298	4906	4924	2994	3633	3220	3796	2929	4798	4397	1399	76236
2019-02-04	18:00:00	4427	4849	2569	3057	4935	6041	2068	5746	5268	4879	4876	2839	3469	3210	3629	2675	4637	4287	1095	74556
2019-02-04	19:00:00	4256	4898	2547	2736	4498	5126	1641	4893	4445	4484	4765	2628	2753	2475	2906	2108	4124	3523	1286	66092
2019-02-04	20:00:00	3811	4370	2350	2394	3780	4025	1301	4034	3841	3740	3953	2178	2145	2015	2156	1379	3441	3128	1292	55333
2019-02-04	21:00:00	3264	3593	2034	1795	2945	3233	929	3151	2984	2903	3273	1740	1611	1572	1679	979	2653	2314	1213	43865
2019-02-04	22:00:00	2466	2966	1626	1394	2121	2261	873	2275	2211	2109	2439	1218	1163	1151	1314	744	2014	1714	922	32981
2019-02-04	23:00:00	1774	1948	1183	910	1329	1550	538	1491	1571	1303	1762	810	752	767	967	532	1268	1059	706	22220
2019-02-05	00:00:00	1049	1187	714	524	673	899	181	867	768	668	1039	487	366	491	567	252	699	500	408	12339
2019-02-05	01:00:00	610	659	422	289	348	490	100	484	437	356	617	252	175	265	327	202	340	309	236	6918
2019-02-05	02:00:00	376	402	278	162	235	288	88	306	302	228	345	138	114	130	167	65	225	184	151	4184
2019-02-05	03:00:00	313	280	279	149	144	250	80	242	216	146	259	86	68	103	111	43	185	131	109	3194
2019-02-05	04:00:00	287	298	259	159	200	252	120	264	254	213	251	87	79	95	125	82	189	186	105	3505
2019-02-05	05:00:00	411	483	357	237	406	424	247	403	445	409	445	196	187	146	225	188	399	400	162	6170
2019-02-05	06:00:00	1491	1799	937	768	1394	1427	1034	1382	1514	1440	1619	700	607	568	741	571	1666	1494	689	21841
2019-02-05	07:00:00	3572	4062	2185	2008	3111	4005	1970	3727	3820	3180	4032	1981	1892	1599	2005	1460	3360	3514	1016	52499
2019-02-05	08:00:00	4915	5289	2793	3111	4330	6156	2366	5480	5017	4286	5364	3211	3096	2867	3237	2632	4059	4233	1732	74174
2019-02-05	09:00:00	4878	5162	2529	3165	4572	6243	2141	5680	5068	4541	5276	3258	3234	2814	3548	2606	3750	3849	1985	74299
2019-02-05	10:00:00	4623	5100	2593	2986	4119	5892	1801	5213	4859	4054	4928	2715	2659	2450	3061	2251	3384	-1	1317	64004
2019-02-05	11:00:00	4488	5118	2668	2797	4069	5592	1538	5240	4416	4030	4532	2156	2170	2290	2527	2006	3667	-1	1261	60564
2019-02-05	12:00:00	4578	5046	2721	2785	4116	5540	1571	5098	4379	4086	4606	2203	2208	2227	2552	1951	3796	3023	1099	63585
2019-02-05	13:00:00	4405	4818	2590	2727	4144	5514	1596	5090	4546	4115	4518	2171	2152	2370	2676	1979	3895	3646	1656	64608
2019-02-05	14:00:00	3974	4385	2460	2718	4343	5720	1813	5229	4764	4309	4208	2177	2294	2326	2739	2182	4050	3694	1493	64878
2019-02-05	15:00:00	4583	5148	2601	2938	4549	6078	2307	5577	5113	4503	4754	2246	2464	2505	3108	2478	4551	4056	1865	71424
2019-02-05	16:00:00	4338	4681	2634	3256	4764	6489	2432	5713	5299	4708	4847	2613	3198	2916	3630	2876	4644	4383	1364	74785
2019-02-05	17:00:00	4134	4719	2471	3093	4828	6179	2494	5793	5449	4863	4964	2823	3450	3034	3688	2966	4887	4499	1697	76031
2019-02-05	18:00:00	4183	4638	2485	3090	4826	6067	2160	5647	5140	4804	4726	2929	3314	3154	3520	2704	4570	4262	1382	73601
2019-02-05	19:00:00	4412	4923	2745	2940	4629	5091	1602	5091	4710	4596	4510	2739	2921	2601	2848	1915	4229	3852	1487	67841
2019-02-05	20:00:00	4043	4561	2375	2409	3869	4146	1361	4007	3926	3830	3961	2240	2335	2017	2264	1395	3430	3004	1432	56605
2019-02-05	21:00:00	3272	3682	2135	1969	2764	3274	980	3301	2956	2767	3238	1770	1625	1555	1738	973	2834	2228	1147	44208
2019-02-05	22:00:00	2590	2893	1700	1376	2146	2390	845	2395	2348	2099	2595	1307	1143	1211	1309	808	2132	1772	904	33963
2019-02-05	23:00:00	1929	2180	1282	989	1430	1734	588	1719	1678	1405	1836	887	695	799	912	499	1421	1161	674	23818
2019-02-06	00:00:00	1149	1249	810	558	769	978	199	971	1011	771	1092	505	371	484	587	302	709	605	409	13529
2019-02-06	01:00:00	729	724	542	305	391	529	105	575	525	393	687	301	219	282	376	165	394	298	299	7839
2019-02-06	02:00:00	446	437	343	223	249	337	64	333	303	247	366	150	124	153	168	58	223	173	153	4550
2019-02-06	03:00:00	322	314	253	157	156	246	81	234	232	157	284	113	75	110	143	47	214	141	163	3442
2019-02-06	04:00:00	288	317	239	162	193	243	110	249	255	194	283	110	75	103	136	75	173	204	642	4051
2019-02-06	05:00:00	465	562	394	281	380	392	247	390	454	401	500	171	166	156	235	213	403	384	1248	7442
2019-02-06	06:00:00	1450	1834	939	794	1370	1467	1037	1375	1465	1410	1641	710	635	545	750	552	1657	1580	973	22184
2019-02-06	07:00:00	3568	4134	2145	2072	3236	4099	1966	3898	3840	3305	4144	2102	1913	1585	2020	1573	3467	3532	1120	53719
2019-02-06	08:00:00	4946	5205	2913	3179	4418	6082	2459	5327	5011	4418	5392	2847	2994	2729	3217	2625	4124	4283	1654	73823
2019-02-06	09:00:00	4884	5442	2696	3150	4474	6289	2099	5773	5220	4454	5313	3161	3320	2941	3407	2465	3779	4177	2282	75326
2019-02-06	10:00:00	4840	5262	2697	2869	4223	5789	1665	5431	4758	4142	4984	2540	2576	2468	2917	2192	3750	3720	1640	68463
2019-02-06	11:00:00	4484	5033	2493	2629	4148	5594	1537	5215	4488	4136	4539	2167	2220	2297	2736	1864	3750	3544	1294	64168
2019-02-06	12:00:00	4673	5177	2592	2780	4113	5476	1545	5030	4427	4056	4617	2118	2086	2281	2527	1828	3725	3513	1137	63701
2019-02-06	13:00:00	4491	5187	2583	2738	4354	5463	1551	5212	4775	4344	4667	2356	2340	2332	2629	1934	3852	3638	1112	65558
2019-02-06	14:00:00	4636	5361	2715	2833	4313	5680	1781	5260	4706	4291	4772	2095	2273	2229	2804	2095	3978	3598	1120	66540
2019-02-06	15:00:00	4674	5114	2784	3154	4533	6065	2167	5485	5140	4519	4773	2312	2557	2437	2930	2356	4550	4154	1513	71217
2019-02-06	16:00:00	4502	5104	2668	3160	4725	6544	2489	5858	5323	4684	5211	2706	3233	2998	3643	2920	4817	4497	1493	76575
2019-02-06	17:00:00	4297	4732	2663	3169	4814	6101	2417	5740	5346	4794	5118	2924	3650	3233	4094	2990	4787	4431	2028	77328
2019-02-06	18:00:00	4334	4890	2633	3036	4987	5978	2142	5673	5273	4933	5082	2884	3486	3177	3638	2446	4820	4272	1453	75137
2019-02-06	19:00:00	4265	4799	2598	2798	4546	5141	1682	5148	4748	4527	4552	2773	2891	2658	2812	1803	4363	3821	1412	67337
2019-02-06	20:00:00	4306	4790	2536	2594	3933	4395	1392	4445	3919	3955	4030	2340	2261	2128	2214	1387	3589	3216	1363	58793
2019-02-06	21:00:00	3379	3790	2097	1887	3076	3358	944	3429	3134	3038	3289	1807	1728	1656	1732	1056	2877	2420	1180	45877
2019-02-06	22:00:00	2810	3102	1819	1480	2270	2392	839	2429	2568	2253	2583	1293	1179	1241	1421	836	2190	1871	1124	35700
2019-02-06	23:00:00	2121	2322	1384	1028	1427	1783	607	1785	1658	1424	1858	885	724	833	1006	529	1434	1141	975	24924
2019-02-07	00:00:00	1249	1425	835	613	878	1091	212	1078	1103	863	1231	540	406	536	603	287	868	636	1088	15542
2019-02-07	01:00:00	719	776	552	348	439	669	109	656	580	430	656	308	206	289	339	179	443	323	1025	9046
2019-02-07	02:00:00	561	546	472	239	265	378	99	413	327	264	465	178	121	182	217	94	246	208	958	6233
2019-02-07	03:00:00	403	414	322	197	200	288	96	307	237	202	355	152	86	153	192	65	240	153	923	4985
2019-02-07	04:00:00	330	322	269	172	212	305	125	277	268	214	290	106	71	96	134	84	249	199	941	4664
2019-02-07	05:00:00	448	511	403	281	400	416	252	414	405	409	440	211	190	147	215	173	405	381	844	6945
2019-02-07	06:00:00	1465	1793	938	733	1374	1402	1043	1338	1531	1440	1565	679	593	496	688	557	1641	1531	745	21552
2019-02-07	07:00:00	3521	4215	2142	1929	3284	3961	1950	3722	3751	3312	4089	2046	1793	1593	1987	1454	3494	3456	1040	52739
2019-02-07	08:00:00	4872	5444	2842	3130	4350	6076	2473	5514	5212	4354	5334	3032	3122	2681	3181	2580	4159	4354	1404	74114
2019-02-07	09:00:00	4902	5221	2529	2984	4585	6332	2202	5681	5155	4557	5324	3182	3157	2777	3407	2633	3737	3913	1456	73734
2019-02-07	10:00:00	4689	5187	2526	2885	4228	5945	1832	5442	5049	4225	5064	2787	2559	2446	2910	2311	3770	3736	1332	68923
2019-02-07	11:00:00	4596	5065	2701	2702	4068	5725	1578	5383	4527	4059	4561	2225	2135	2210	2686	1921	3947	3582	1419	65090
2019-02-07	12:00:00	4508	5196	2575	2697	4281	5552	1598	5222	4659	4192	4646	2250	2120	2241	2664	1983	3826	3689	1473	65372
2019-02-07	13:00:00	4204	4949	2647	2773	4151	5601	1567	5230	4698	4101	4588	2170	2124	2218	2737	2110	3976	3620	1512	64976
2019-02-07	14:00:00	4621	5219	2683	2797	4263	5783	1927	5378	4890	4224	4659	2250	2381	2404	2875	2115	4193	3749	1473	67884
2019-02-07	15:00:00	4577	4977	2572	2967	4475	6032	2520	5493	5289	4511	4866	2353	2511	2561	3066	2510	4556	4081	1556	71473
2019-02-07	16:00:00	4447	4944	2671	3292	4850	6544	2522	5717	5175	4813	5090	2771	3139	2932	3689	2866	4800	4376	1450	76088
2019-02-07	17:00:00	4298	4889	2622	3261	4850	6168	2620	5656	5510	4836	5051	2868	3469	3231	3933	3096	4855	4261	1767	77241
2019-02-07	18:00:00	4468	5086	2611	2975	4800	6133	2188	5735	5261	4825	5172	2840	3632	3286	3949	2953	4659	4379	1315	76267
2019-02-07	19:00:00	4490	4978	2805	2851	4830	5418	1745	5371	4848	4798	4629	2691	2955	2672	3010	2030	4459	3871	1485	69936
2019-02-07	20:00:00	4335	4939	2441	2459	4057	4478	1432	4483	3894	4045	4317	2333	2243	2101	2377	1501	3700	3113	1395	59643
2019-02-07	21:00:00	3628	4141	2237	1931	3105	3493	952	3464	3173	3078	3385	1894	1577	1640	1739	1062	2780	2459	1279	47017
2019-02-07	22:00:00	2816	3160	1753	1542	2375	2708	878	2716	2783	2296	2671	1433	1296	1237	1479	834	2271	1967	1057	37272
2019-02-07	23:00:00	2226	2510	1402	1036	1538	1978	614	1879	1880	1536	2155	939	771	865	1058	602	1533	1182	941	26645
2019-02-08	00:00:00	1390	1510	961	635	873	1191	215	1163	948	874	1295	547	410	537	675	294	809	625	828	15780
2019-02-08	01:00:00	914	953	658	394	524	722	101	767	608	514	836	347	255	348	455	233	468	381	632	10110
2019-02-08	02:00:00	623	564	439	244	294	440	107	422	402	295	550	243	145	235	274	86	295	226	490	6374
2019-02-08	03:00:00	470	441	401	221	214	329	104	332	312	216	401	160	98	158	198	57	247	184	333	4876
2019-02-08	04:00:00	390	386	307	204	244	336	97	327	295	247	356	137	104	133	164	90	234	233	495	4779
2019-02-08	05:00:00	515	625	476	304	434	453	278	441	462	450	547	228	190	190	270	203	426	431	893	7816
2019-02-08	06:00:00	1539	1860	959	805	1399	1416	998	1388	1610	1475	1650	704	600	533	771	529	1658	1489	854	22237
2019-02-08	07:00:00	3625	4216	2180	2047	3320	3933	2003	3777	3786	3343	4179	2023	1826	1532	2014	1451	3448	3431	1069	53203
2019-02-08	08:00:00	4774	5424	2834	3274	4227	6101	2450	5589	5283	4218	5428	2986	2990	2738	3199	2547	4143	4201	1380	73786
2019-02-08	09:00:00	4852	5257	2707	3120	4357	6174	2150	5616	5108	4358	5259	2931	2902	2699	3306	2621	3839	4117	1708	73081
2019-02-08	10:00:00	4615	5112	2592	2815	4121	5850	1745	5488	4904	4095	4951	2511	2575	2374	2945	2259	3780	3713	1409	67854
2019-02-08	11:00:00	4524	5077	2543	2842	4350	5625	1621	5224	4593	4385	4590	2336	2227	2307	2754	2166	3867	3656	1523	66210
2019-02-08	12:00:00	4713	5196	2750	2872	4421	5857	1700	5414	4777	4394	4713	2273	2387	2340	2800	2218	3989	3849	1569	68232
2019-02-08	13:00:00	4680	5280	2722	2920	4467	5787	1760	5396	5000	4508	4892	2251	2299	2440	2829	2140	4108	3837	1580	68896
2019-02-08	14:00:00	4595	5301	2597	2931	4434	6076	2116	5515	5197	4424	4842	2358	2327	2454	2911	2398	4507	4018	1611	70612
2019-02-08	15:00:00	4509	5372	2760	3079	4631	6452	2517	5634	5333	4651	5104	2545	2772	2657	3394	2520	4794	4428	1956	75108
2019-02-08	16:00:00	4180	5002	2745	3238	4698	6485	2792	5824	5306	4701	4985	2720	3504	3050	3733	3036	5027	4422	1618	77066
2019-02-08	17:00:00	4210	4813	2714	3258	4780	6183	2625	5729	5448	4794	5027	2894	3723	3344	3960	3086	4946	4288	1719	77541
2019-02-08	18:00:00	4233	4631	2617	3133	4775	6126	2334	5720	5370	4827	4979	2876	3814	3572	4037	2893	4710	4261	1592	76500
2019-02-08	19:00:00	4393	5041	2596	2977	4591	5489	1975	5239	4932	4559	4876	2607	2990	2762	3185	2259	4803	4021	1494	70789
2019-02-08	20:00:00	4395	4856	2623	2703	4342	4732	1633	4803	4273	4275	4302	2277	2346	2196	2397	1571	4018	3452	1367	62561
2019-02-08	21:00:00	4054	4441	2363	2057	3446	3904	1139	3920	3372	3405	3742	1938	1755	1812	2028	1252	3104	2707	1368	51807
2019-02-08	22:00:00	3175	3585	1982	1657	2634	3280	997	3140	2577	2534	3083	1465	1254	1404	1703	1019	2482	1994	1040	41005
2019-02-08	23:00:00	2535	2847	1571	1188	1693	2213	649	2162	1934	1637	2419	958	865	1004	1194	632	1856	1321	1037	29715
2019-02-09	00:00:00	2106	2191	1364	927	1134	1546	303	1635	1449	1147	1794	718	493	709	831	419	1281	872	962	21881
2019-02-09	01:00:00	1679	1653	1075	644	923	1218	224	1294	1110	900	1438	567	402	626	715	272	827	624	697	16888
2019-02-09	02:00:00	1262	1183	878	522	558	966	145	1085	800	571	1100	469	258	455	520	157	630	442	934	12935
2019-02-09	03:00:00	1114	996	774	417	496	813	121	913	684	484	918	366	211	379	462	136	498	327	882	10991
2019-02-09	04:00:00	955	869	670	372	462	652	127	693	507	464	774	302	147	270	345	103	453	322	720	9207
2019-02-09	05:00:00	882	843	598	374	454	596	211	640	699	464	796	269	189	258	355	197	549	380	807	9561
2019-02-09	06:00:00	1188	1393	816	574	813	862	496	846	1055	836	1127	450	295	394	522	321	918	687	945	14538
2019-02-09	07:00:00	1700	2020	1131	813	1335	1423	716	1333	1558	1342	1652	663	532	562	745	510	1315	1088	875	21313
2019-02-09	08:00:00	2426	2816	1506	1214	2121	2081	1055	2082	2064	2170	2331	981	854	857	1022	755	2034	1716	908	30993
2019-02-09	09:00:00	3479	4006	2227	1808	3087	3247	1362	3120	2996	3213	3752	1702	1429	1375	1747	1227	2971	2380	1017	46145
2019-02-09	10:00:00	4182	4639	2602	2415	3689	3973	1677	3889	3588	3658	4197	2033	1879	1721	1969	1500	3575	2827	943	54956
2019-02-09	11:00:00	4420	5107	2745	2703	4566	4520	1716	4486	4279	4619	4433	2557	2329	2161	2427	1784	4207	3308	1289	63656
2019-02-09	12:00:00	4421	5086	2736	2955	4762	4968	1687	4889	4617	4734	4575	2739	2572	2348	2628	1978	4526	3701	1537	67459
2019-02-09	13:00:00	4389	5201	2887	3107	4918	5031	1652	5092	4747	4910	4770	2834	2595	2590	2835	2160	4543	3828	1579	69668
2019-02-09	14:00:00	4373	5085	2982	3158	4704	5085	1804	5106	4611	4700	4714	2656	2627	2648	2973	2146	4553	3836	1578	69339
2019-02-09	15:00:00	4229	4965	2679	2960	4686	4976	1813	5001	4507	4646	4608	2433	2444	2343	2807	2243	4667	3777	1537	67321
2019-02-09	16:00:00	4371	5085	2626	2916	4373	4634	1522	4699	4268	4395	4807	2359	2356	2393	3073	2406	4607	3551	1536	65977
2019-02-09	17:00:00	4137	5073	2699	2918	4539	4524	1511	4638	4132	4492	4298	2335	2339	2419	2789	2351	4466	3494	1570	64724
2019-02-09	18:00:00	4225	5178	2669	2652	4122	4311	1449	4613	3740	4139	4532	2207	2177	2222	2600	2132	4352	3496	1305	62121
2019-02-09	19:00:00	4077	4832	2559	2498	3899	4376	1436	4522	3581	3724	4477	2189	1968	2169	2363	1636	3860	3050	1299	58515
2019-02-09	20:00:00	4026	4897	2434	2169	3720	3478	1014	3568	3193	3716	4150	1824	1776	1790	2057	1319	3573	2782	1341	52827
2019-02-09	21:00:00	3713	4252	2215	2053	2949	3060	799	3166	2655	2928	3549	1594	1415	1592	1727	1178	3037	2156	1096	45134
2019-02-09	22:00:00	3005	3318	1791	1350	2163	2407	728	2447	2138	2187	3049	1119	1006	1155	1405	825	2428	1625	1050	35196
2019-02-09	23:00:00	2463	2738	1494	1138	1798	1961	608	2106	2024	1794	2478	988	812	937	1181	698	2314	1452	892	29876
2019-02-10	00:00:00	2098	2171	1223	840	1260	1412	337	1462	1496	1265	1849	808	606	747	884	395	1424	923	860	22060
2019-02-10	01:00:00	1649	1694	1071	663	960	1212	236	1315	1186	961	1526	636	371	552	685	295	1098	702	715	17527
2019-02-10	02:00:00	1433	1380	928	535	668	910	167	993	899	656	1219	469	277	482	610	206	761	439	761	13793
2019-02-10	03:00:00	1228	1125	807	424	573	811	149	855	759	585	1062	457	243	463	547	150	635	412	955	12240
2019-02-10	04:00:00	1041	946	684	388	433	676	128	728	586	435	899	343	142	337	436	164	539	299	810	10014
2019-02-10	05:00:00	860	863	533	302	409	618	127	641	523	414	838	301	146	348	456	199	463	247	865	9153
2019-02-10	06:00:00	841	901	583	361	529	664	302	651	660	531	796	315	160	288	389	226	606	402	906	10111
2019-02-10	07:00:00	1006	1191	591	451	766	867	355	798	770	752	1011	372	253	319	464	331	735	598	567	12197
2019-02-10	08:00:00	1426	1556	951	671	992	1080	596	1100	1019	1012	1384	409	301	412	589	436	988	759	420	16101
2019-02-10	09:00:00	1786	2213	1227	960	1317	1533	777	1544	1323	1377	2055	630	487	598	863	644	1306	1080	521	22241
2019-02-10	10:00:00	2384	2844	1558	1242	1883	2095	961	2080	1873	1909	2617	861	759	829	1181	876	1816	1422	509	29699
2019-02-10	11:00:00	3076	3658	2074	1784	2445	2844	1373	2926	2359	2448	3298	1098	1034	1082	1571	1339	2328	1890	867	39494
2019-02-10	12:00:00	3724	4523	2262	2031	2852	3366	1384	3411	2980	2870	4018	1472	1343	1495	2037	1686	2763	2084	1071	47372
2019-02-10	13:00:00	4243	5010	2543	2351	3265	3839	1647	3875	3423	3218	4411	1584	1494	1628	2427	2173	3184	2388	1147	53850
2019-02-10	14:00:00	4330	5051	2669	2469	3355	3826	1638	3994	3718	3393	4693	1813	1609	1830	2708	2432	3445	2694	933	56600
2019-02-10	15:00:00	4274	5079	2584	2372	3378	4187	1613	4265	3656	3406	4552	1807	1734	1836	2680	2433	3609	2724	967	57156
2019-02-10	16:00:00	4217	4919	2375	2180	3275	4064	1617	4060	3662	3261	4495	1822	1679	1777	2411	2204	3710	2758	959	55445
2019-02-10	17:00:00	4371	5048	2439	2300	3295	4106	1626	4002	3521	3276	4381	1765	1608	1742	2395	1917	3635	2678	1481	55586
2019-02-10	18:00:00	4084	4752	2261	2055	3121	3883	1506	3628	3338	3122	4222	1812	1575	1678	2265	1604	3450	2568	1245	52169
2019-02-10	19:00:00	4171	4773	2583	2178	3193	3995	1537	3868	3276	3200	4547	1786	1568	1670	2283	1537	3621	2679	1148	53613
2019-02-10	20:00:00	3822	4455	2245	1919	3006	3322	1382	3203	2941	3001	3697	1554	1468	1486	1901	1203	3153	2373	1151	47282
2019-02-10	21:00:00	3228	3733	1983	1574	2391	2585	1011	2495	2463	2380	3125	1308	1127	1176	1544	1025	2464	1825	1054	38491
2019-02-10	22:00:00	2597	3009	1695	1257	1912	2112	724	1968	1763	1849	2624	992	744	922	1224	718	1857	1378	1013	30358
2019-02-10	23:00:00	1811	1930	1186	856	1105	1446	477	1314	1307	1152	1609	630	504	618	835	463	1138	827	900	20108
2019-02-11	00:00:00	954	1074	626	444	626	882	215	816	707	620	945	357	276	349	455	238	602	465	613	11264
2019-02-11	01:00:00	607	625	475	271	362	516	119	508	498	369	620	215	151	238	335	241	353	291	366	7160
2019-02-11	02:00:00	388	402	302	179	184	301	81	294	263	182	344	130	77	115	151	54	193	152	385	4177
2019-02-11	03:00:00	333	307	316	165	178	253	81	229	221	177	302	103	73	109	129	45	185	115	306	3627
2019-02-11	04:00:00	312	336	302	190	233	249	108	246	228	238	273	95	87	89	125	93	200	202	336	3942
2019-02-11	05:00:00	446	567	390	280	438	420	304	416	494	444	537	194	151	148	277	217	418	416	187	6744
2019-02-11	06:00:00	1521	1830	1136	810	1405	1579	1147	1465	1653	1478	1635	697	596	554	736	567	1638	1585	624	22656
2019-02-11	07:00:00	3549	4224	2046	1944	3166	4068	2065	3898	3721	3187	4089	2092	1812	1688	2088	1608	3499	3429	1092	53265
2019-02-11	08:00:00	4815	5241	2696	3196	4334	6092	2460	5462	5168	4325	5333	3081	3163	2761	3337	2781	4130	4244	2067	74686
2019-02-11	09:00:00	4505	4925	2520	3049	4367	6331	2340	5544	5074	4328	5087	3128	3195	2816	3340	2655	3656	4187	2309	73356
2019-02-11	10:00:00	4476	5019	2652	2789	4107	5905	1844	5421	4854	4092	4931	2641	2642	2453	2982	2172	3765	3846	2144	68735
2019-02-11	11:00:00	4479	5012	2432	2721	3827	5618	1580	5322	4392	3847	4636	2144	2091	2233	2651	2019	3820	3503	1712	64039
2019-02-11	12:00:00	4606	5169	2548	2669	4203	5451	1680	5077	4482	4209	4700	2364	2289	2323	2557	1975	3776	3421	1526	65025
2019-02-11	13:00:00	4412	5076	2613	2737	4397	5477	1672	5083	4795	4413	4575	2237	2287	2267	2686	2011	4053	3677	1517	65985
2019-02-11	14:00:00	4547	5096	2724	2927	4185	5545	1789	5146	4679	4184	4472	2260	2260	2261	2573	2031	4074	3627	1540	65920
2019-02-11	15:00:00	4210	4959	2663	2979	4394	6179	2355	5437	5140	4378	4845	2387	2501	2457	3019	2466	4496	4203	1603	70671
2019-02-11	16:00:00	4099	4871	2788	3156	4890	6511	2495	5768	5374	4854	5117	2644	3269	3026	3775	2952	4878	4466	2167	77100
2019-02-11	17:00:00	4215	4741	2598	3178	5008	6054	2536	5628	5332	4954	4886	2844	3615	3291	3760	2970	4794	4198	1609	76211
2019-02-11	18:00:00	4087	4627	2608	2941	4885	6006	2076	5587	5299	4873	4951	2890	3762	3550	3797	2682	4480	4201	1169	74471
2019-02-11	19:00:00	4269	4859	2538	2631	4550	5055	1615	5124	4596	4498	4627	2497	2932	2601	2947	1966	4193	3791	1343	66632
2019-02-11	20:00:00	3889	4424	2468	2333	3761	4020	1333	4043	3836	3781	3821	2117	2125	1952	2024	1369	3535	3098	1189	55118
2019-02-11	21:00:00	3138	3810	1941	1844	2863	3094	965	3126	2857	2869	3131	1754	1650	1614	1760	1093	2675	2320	1137	43641
2019-02-11	22:00:00	2470	2831	1679	1314	2147	2293	861	2198	2228	2102	2415	1310	1102	1152	1246	677	2020	1702	917	32664
2019-02-11	23:00:00	1913	2004	1195	888	1300	1633	536	1585	1541	1269	1705	809	651	807	930	520	1282	1033	676	22277
2019-02-12	00:00:00	1040	1126	709	519	669	929	233	958	871	667	950	441	364	464	543	314	700	557	409	12463
2019-02-12	01:00:00	639	640	432	277	334	518	102	517	434	336	620	255	163	256	354	168	362	276	391	7074
2019-02-12	02:00:00	402	392	334	188	195	280	108	256	318	195	337	141	101	138	172	62	217	154	210	4200
2019-02-12	03:00:00	343	348	326	184	200	240	80	226	338	201	283	123	82	103	130	42	201	147	276	3873
2019-02-12	04:00:00	300	317	255	204	245	254	119	239	328	245	284	117	83	114	129	93	220	204	291	4041
2019-02-12	05:00:00	473	573	470	316	438	364	284	373	423	441	513	199	181	146	230	183	416	404	437	6864
2019-02-12	06:00:00	1544	1776	1018	728	1419	1483	1084	1429	1787	1456	1622	725	608	531	727	551	1665	1603	601	22357
2019-02-12	07:00:00	3610	4131	2179	2065	3210	4070	2054	3874	3793	3290	4073	2064	1859	1575	1985	1532	3390	3540	1013	53307
2019-02-12	08:00:00	4772	5195	2779	2901	4299	6213	2397	5656	5235	4332	5311	3055	3108	2700	3206	2530	4090	4206	1717	73702
2019-02-12	09:00:00	4667	5190	2590	3010	4438	6433	2202	5672	5143	4418	5287	3301	3059	2857	3440	2653	3796	4090	1164	73410
2019-02-12	10:00:00	4538	5081	2549	2891	4045	5913	1748	5444	4886	4056	4801	2699	2559	2524	2902	2315	3726	3630	1129	67436
2019-02-12	11:00:00	4410	4981	2593	2717	3970	5494	1549	5148	4605	4004	4428	2181	2029	2156	2482	1861	3755	3450	1086	62899
2019-02-12	12:00:00	4435	5169	2604	2719	3817	5469	1570	5086	4542	3820	4641	2040	2013	2144	2545	1916	3608	3434	1096	62668
2019-02-12	13:00:00	4336	4782	2621	2684	4112	5397	1603	5114	4691	4077	4534	2110	2061	2233	2539	1933	4057	3517	1124	63525
2019-02-12	14:00:00	4503	5232	2635	2679	4350	5446	1784	5108	4718	4315	4609	2262	2301	2195	2703	2076	4095	3764	1110	65885
2019-02-12	15:00:00	4484	5120	2702	2929	4604	6056	2245	5578	5072	4584	4835	2271	2472	2509	2861	2233	4525	3999	1251	70330
2019-02-12	16:00:00	4475	5002	2750	3081	5010	6434	2434	5860	5520	4912	5059	2746	3258	3022	3703	2855	4651	4454	1450	76676
2019-02-12	17:00:00	4396	4848	2715	3226	4868	6021	2465	5764	5443	4835	5192	2953	3570	3336	3864	2806	4872	4501	1593	77268
2019-02-12	18:00:00	4354	4882	2599	3008	4976	5918	2117	5687	5155	4925	4757	2951	3462	3186	3479	2477	4656	4157	1478	74224
2019-02-12	19:00:00	4333	4852	2505	2825	4705	5240	1683	5112	4715	4595	4522	2487	2741	2448	2682	1784	4314	3767	1456	66766
2019-02-12	20:00:00	3873	4459	2413	2541	3881	4145	1344	4050	3767	3822	4031	2387	2200	2044	2256	1467	3543	3039	1281	56543
2019-02-12	21:00:00	3243	3754	1977	1953	2928	3335	969	3358	3123	2907	3210	1811	1581	1538	1747	1087	2731	2418	1270	44940
2019-02-12	22:00:00	2621	2864	1621	1353	2111	2433	852	2368	2382	2080	2463	1279	1119	1155	1336	784	2083	1744	1024	33672
2019-02-12	23:00:00	1855	2138	1190	898	1392	1735	575	1735	1669	1348	1797	853	673	779	933	512	1286	1044	866	23278
2019-02-13	00:00:00	1220	1351	832	582	805	1081	220	1065	995	779	1117	511	392	467	560	280	823	623	629	14332
2019-02-13	01:00:00	699	718	470	300	449	632	115	652	500	447	699	317	190	306	377	165	427	324	527	8314
2019-02-13	02:00:00	423	452	305	199	221	332	76	336	370	231	380	161	93	147	185	67	246	198	171	4593
2019-02-13	03:00:00	348	364	258	137	201	256	95	261	265	194	315	136	96	129	176	41	190	149	139	3750
2019-02-13	04:00:00	293	313	249	166	254	296	121	293	247	269	277	127	107	103	137	85	186	204	105	3832
2019-02-13	05:00:00	446	563	420	311	451	399	292	391	430	449	503	198	207	156	243	208	464	410	178	6719
2019-02-13	06:00:00	1507	1859	968	794	1429	1437	1050	1398	1718	1469	1632	679	603	559	751	529	1652	1613	496	22143
2019-02-13	07:00:00	3637	4234	2260	2069	3184	4132	1958	3907	3756	3221	4079	2168	1893	1586	1969	1541	3510	3470	989	53563
2019-02-13	08:00:00	4887	5399	2894	3167	4352	6217	2406	5663	5314	4392	5319	3078	3208	2815	3284	2635	4249	4257	1493	75029
2019-02-13	09:00:00	4641	5131	2689	3196	4244	6305	1999	5713	5287	4305	5138	3154	3151	2776	3344	2566	3842	4160	1445	73086
2019-02-13	10:00:00	4432	5123	2529	2846	3964	5789	1659	5335	4678	3943	4684	2459	2438	2285	2676	2115	3661	3712	1471	65799
2019-02-13	11:00:00	4301	5069	2424	2543	3936	5417	1390	5132	4476	3962	4521	2190	2059	2244	2467	1926	3720	3490	1417	62684
2019-02-13	12:00:00	4509	5058	2578	2666	4048	5268	1456	5002	4388	4045	4556	2145	2186	2159	2524	1785	3738	3568	1496	63175
2019-02-13	13:00:00	4450	5200	2665	2813	4260	5356	1594	5098	4520	4263	4647	2192	2124	2192	2523	1910	3741	3598	1534	64680
2019-02-13	14:00:00	4371	5103	2656	2769	4214	5518	1810	5103	4660	4208	4493	2193	2189	2312	2652	2138	4039	3739	1440	65607
2019-02-13	15:00:00	4289	5040	2621	2983	4568	6015	2266	5495	5252	4569	4894	2435	2564	2526	2895	2326	4605	4154	1547	71044
2019-02-13	16:00:00	4344	4984	2576	3132	4866	6514	2514	5751	5487	4875	5017	2655	3205	3091	3678	2914	4770	4358	1993	76724
2019-02-13	17:00:00	4092	4783	2651	3055	4965	6209	2556	5689	5138	4901	4973	2848	3573	3182	3732	2879	4811	4187	1566	75790
2019-02-13	18:00:00	3884	4474	2465	2975	4650	5960	2098	5549	5163	4596	4735	2826	3495	3141	3627	2601	4699	4236	1312	72486
2019-02-13	19:00:00	4223	4960	2527	2858	4444	5069	1731	5298	4736	4448	4615	2742	2978	2573	2963	1987	4370	4033	1332	67887
2019-02-13	20:00:00	3855	4509	2425	2536	3930	4402	1313	4364	3962	3924	4159	2273	2273	2175	2350	1428	3793	3236	1236	58143
2019-02-13	21:00:00	3385	3915	2111	1899	3159	3409	994	3580	3165	3098	3434	1774	1574	1661	1741	1079	2842	2537	1161	46518
2019-02-13	22:00:00	2822	3197	1755	1429	2294	2605	836	2613	2488	2264	2752	1418	1201	1311	1463	868	2381	1841	1007	36545
2019-02-13	23:00:00	2116	2422	1346	1061	1451	1864	612	1859	1705	1462	2182	1043	774	963	1126	606	1439	1201	774	26006
2019-02-14	00:00:00	1352	1417	906	615	928	1107	235	1142	995	956	1296	598	486	612	695	310	837	675	515	15677
2019-02-14	01:00:00	821	800	594	347	422	576	134	590	489	425	768	315	198	324	396	179	417	332	618	8745
2019-02-14	02:00:00	526	512	350	193	266	378	95	361	470	265	489	198	114	201	228	73	243	202	633	5797
2019-02-14	03:00:00	365	337	270	184	179	251	103	250	239	189	320	112	104	127	137	47	190	168	572	4144
2019-02-14	04:00:00	332	366	282	180	254	288	136	276	351	254	364	124	87	115	148	83	240	222	495	4597
2019-02-14	05:00:00	495	645	534	344	431	403	284	406	474	427	551	195	217	161	239	181	407	403	465	7262
2019-02-14	06:00:00	1572	1939	1082	866	1475	1523	1117	1453	1705	1484	1716	712	644	566	760	561	1710	1577	753	23215
2019-02-14	07:00:00	3445	4095	2217	2044	3329	4066	1958	3916	3796	3418	4090	2106	1841	1570	2078	1536	3406	3507	1006	53424
2019-02-14	08:00:00	4457	5196	2857	3079	4378	5885	2380	5434	5379	4316	5324	3215	3176	2795	3165	2716	4103	4360	1785	74000
2019-02-14	09:00:00	4286	4975	2525	2979	4202	6094	2194	5543	5052	4174	5147	2922	2977	2766	3332	2513	3827	3893	1184	70585
2019-02-14	10:00:00	4179	4935	2539	2936	4090	5957	1785	5452	4878	4003	4877	2473	2505	2445	2850	2247	3677	3723	1090	66641
2019-02-14	11:00:00	4282	4917	2579	2748	4282	5627	1642	5253	4565	4254	4588	2197	2162	2099	2555	2047	3798	3622	1082	64299
2019-02-14	12:00:00	4340	5041	2580	2766	4032	5746	1641	5312	4646	3941	4693	2102	2092	2187	2592	1941	3807	3566	1107	64132
2019-02-14	13:00:00	4238	5022	2746	2820	4182	5735	1672	5370	4816	4191	4772	2158	2198	2208	2718	2016	3905	3616	1390	65773
2019-02-14	14:00:00	3917	4537	2575	2879	4215	5996	1905	5563	5049	4266	4498	2229	2319	2313	2779	2156	4232	3907	1653	66988
2019-02-14	15:00:00	4232	5031	2683	2958	4625	6476	2270	5768	5217	4593	4872	2352	2494	2394	3107	2492	4633	4151	1587	71935
2019-02-14	16:00:00	4344	5011	2788	3305	4867	6581	2613	5812	5456	4913	5067	2657	3150	3048	3632	2874	4827	4512	1611	77068
2019-02-14	17:00:00	4268	4785	2734	3156	4873	6401	2618	5780	5449	4855	5032	2932	3870	3538	4072	3088	4820	4338	1647	78256
2019-02-14	18:00:00	4245	4797	2673	3106	4797	6021	2196	5734	5295	4828	5165	2904	3797	3579	3927	2687	4787	4416	1599	76553
2019-02-14	19:00:00	4394	5004	2665	2886	4737	5575	1765	5574	5111	4693	4997	2868	3323	2966	3219	2250	4709	4167	1386	72289
2019-02-14	20:00:00	4241	4918	2417	2582	4123	4676	1436	5003	4230	4072	4600	2540	2455	2327	2519	1803	4110	3311	1416	62779
2019-02-14	21:00:00	3742	4313	2227	2147	3384	3809	926	3755	3291	3311	3791	1930	1687	1834	2013	1325	3052	2608	1240	50385
2019-02-14	22:00:00	2774	3000	1795	1510	2512	2861	919	2832	2621	2463	2883	1384	1296	1249	1520	956	2581	2064	1017	38237
2019-02-14	23:00:00	2581	3080	1705	1268	1861	2134	588	2200	2127	1807	2546	1066	781	1042	1295	750	1900	1374	804	30909
2019-02-15	00:00:00	1637	1740	944	676	1029	1268	295	1341	1098	1032	1525	652	455	636	813	382	1057	762	908	18250
2019-02-15	01:00:00	1038	1031	737	434	588	824	137	850	755	595	1009	385	292	390	504	237	546	440	793	11585
2019-02-15	02:00:00	709	645	407	236	329	459	97	452	410	334	603	237	155	256	326	78	303	252	653	6941
2019-02-15	03:00:00	456	434	338	218	259	365	87	327	371	260	412	135	110	148	183	51	240	199	552	5145
2019-02-15	04:00:00	464	446	407	247	247	385	122	367	318	252	405	135	86	132	182	120	297	215	630	5457
2019-02-15	05:00:00	544	643	478	342	475	508	287	466	723	486	560	206	155	156	270	207	452	434	343	7735
2019-02-15	06:00:00	1604	1849	1046	812	1347	1484	1106	1398	1618	1392	1679	674	624	565	764	555	1730	1525	610	22382
2019-02-15	07:00:00	3539	4080	2186	2098	3188	3976	1941	3849	3774	3246	4067	2021	1770	1579	2064	1538	3385	3417	1077	52795
2019-02-15	08:00:00	4758	5344	2790	3144	4057	6033	2423	5479	5144	4036	5222	2835	2936	2591	3221	2690	4084	4121	1397	72305
2019-02-15	09:00:00	4762	5271	2509	3121	4170	6156	2133	5428	4879	4120	5075	2881	3021	2764	3180	2518	3712	3997	1927	71624
2019-02-15	10:00:00	4509	4958	2507	2684	4237	5631	1746	5179	4800	4244	4907	2565	2519	2427	2949	2210	3762	3815	1549	67198
2019-02-15	11:00:00	3588	4144	2562	2762	3865	5589	1681	4851	4571	3982	4492	2240	2282	2221	2637	2121	3807	3574	1220	62189
2019-02-15	12:00:00	4027	4995	2631	2917	4279	5714	1668	5415	4822	4321	4747	2256	2265	2255	2734	2125	3955	3651	1161	65938
2019-02-15	13:00:00	4426	5048	2776	2875	4310	5894	1714	5375	4953	4297	4772	2329	2210	2316	2935	2255	4331	3755	1171	67742
2019-02-15	14:00:00	4276	5002	2700	2940	4389	5971	2044	5542	5161	4398	4798	2383	2498	2461	2826	2271	4303	4163	1191	69317
2019-02-15	15:00:00	4342	4938	2620	3170	4580	6358	2561	5639	5484	4555	5020	2476	2726	2710	3378	2677	4740	4232	1239	73445
2019-02-15	16:00:00	4139	5058	2838	3123	4841	6568	2825	5829	5538	4791	5162	2688	3251	3016	3823	3070	4868	4361	1128	76917
2019-02-15	17:00:00	4241	4877	2733	3336	4897	5952	2750	5741	5374	4907	4961	2822	3567	3311	3952	2943	4898	4215	1246	76723
2019-02-15	18:00:00	4267	5003	2721	3028	4880	5752	2167	5645	5133	4856	5180	2838	3541	3221	3772	2871	4808	4032	1613	75328
2019-02-15	19:00:00	4357	5050	2666	2825	4716	5346	1874	5230	4644	4657	4724	2689	2794	2558	3039	2214	4714	3885	1495	69477
2019-02-15	20:00:00	4140	4873	2607	2529	4079	4703	1553	4656	4286	4010	4435	2267	2130	2234	2566	1660	3981	3268	1498	61475
2019-02-15	21:00:00	3871	4346	2372	2167	3468	3795	1081	3784	3420	3327	3836	1844	1705	1736	1939	1216	3230	2546	1262	50945
2019-02-15	22:00:00	3335	3780	1909	1604	2594	2868	925	2920	2670	2560	3037	1433	1227	1430	1586	875	2469	1953	1107	40282
2019-02-15	23:00:00	2792	3006	1590	1299	1887	2376	719	2364	2002	1881	2736	1039	870	1063	1319	698	1907	1441	832	31821
2019-02-16	00:00:00	2116	2208	1268	855	1243	1545	310	1625	1265	1251	2129	755	552	745	999	541	1249	829	643	22128
2019-02-16	01:00:00	1630	1560	1082	605	852	1147	203	1276	1142	882	1593	581	356	576	759	297	874	552	460	16427
2019-02-16	02:00:00	1322	1172	855	473	577	853	146	846	647	572	1101	455	240	424	535	155	590	365	388	11716
2019-02-16	03:00:00	1055	954	706	391	421	719	107	774	632	416	950	390	178	380	427	122	504	316	278	9720
2019-02-16	04:00:00	912	808	622	338	389	559	133	632	550	394	869	309	143	310	408	117	401	305	235	8434
2019-02-16	05:00:00	896	905	586	367	513	553	188	566	562	535	814	302	183	288	388	217	467	375	243	8948
2019-02-16	06:00:00	1129	1308	671	473	832	857	503	860	890	824	1050	410	331	354	471	295	865	731	352	13206
2019-02-16	07:00:00	1748	1994	994	837	1288	1467	767	1395	1580	1339	1595	633	482	530	713	515	1329	1163	513	20882
2019-02-16	08:00:00	2380	2847	1423	1215	2128	2074	998	2105	2170	2193	2381	987	872	833	1135	773	2036	1641	874	31065
2019-02-16	09:00:00	3322	3981	2416	1910	3143	2977	1374	2921	3082	3136	3654	1648	1483	1478	1737	1322	2872	2352	1137	45945
2019-02-16	10:00:00	4088	4723	2646	2402	3709	3723	1664	3594	3613	3723	4090	2067	1887	1851	2113	1565	3592	2813	1257	55120
2019-02-16	11:00:00	4283	4916	2701	2606	4052	4261	1789	4373	4232	4070	4452	2438	2185	2182	2530	1965	4097	3372	1394	61898
2019-02-16	12:00:00	4299	5156	3005	3093	4582	4592	1689	4678	4506	4621	4733	2833	2553	2511	2898	2147	4447	3586	1544	67473
2019-02-16	13:00:00	4337	5088	2934	2961	4682	4659	1736	4836	4686	4589	4774	2562	2456	2432	2840	2232	4505	3657	1565	67531
2019-02-16	14:00:00	4159	4988	2805	3139	4502	4832	1864	4902	4729	4467	4807	2510	2362	2299	3013	2418	4551	3755	1433	67535
2019-02-16	15:00:00	4118	4921	2749	2882	4483	4921	1781	4919	4650	4509	4579	2460	2321	2318	2850	2491	4382	3696	1521	66551
2019-02-16	16:00:00	4334	5151	2730	2915	4207	4508	1655	4748	4281	4204	4710	2403	2388	2417	2995	2408	4516	3482	1399	65451
2019-02-16	17:00:00	4418	5155	2757	2905	4396	4270	1570	4246	3891	4396	4602	2254	2199	2264	2852	2343	4332	3270	1448	63568
2019-02-16	18:00:00	4426	5097	2714	2667	4185	4118	1495	4348	3673	4134	4487	2331	2229	2171	2653	1874	4277	3206	1321	61406
2019-02-16	19:00:00	4463	5026	2737	2621	4036	4180	1406	4236	3720	4049	4791	2224	2058	2187	2579	1690	4270	3184	1276	60733
2019-02-16	20:00:00	3910	4369	2246	2142	3742	3460	1151	3512	3255	3683	3797	1799	1756	1729	1997	1301	3588	2783	1302	51522
2019-02-16	21:00:00	3421	3859	2142	1864	2953	2981	804	3077	2511	2931	3464	1538	1363	1506	1693	1085	2832	2093	1176	43293
2019-02-16	22:00:00	3125	3480	1971	1541	2275	2450	716	2485	2172	2295	3135	1239	1047	1196	1494	867	2418	1732	1186	36824
2019-02-16	23:00:00	2528	2761	1527	1103	1782	1806	561	1891	1643	1832	2346	973	776	962	1163	618	1970	1312	981	28535
2019-02-17	00:00:00	2032	2210	1162	813	1318	1349	343	1450	1304	1300	1935	731	549	711	873	445	1201	880	1044	21650
2019-02-17	01:00:00	1753	1741	1083	667	1020	1147	251	1225	1017	1017	1624	664	435	581	745	335	1022	724	1100	18151
2019-02-17	02:00:00	1377	1421	803	478	687	935	171	991	794	702	1261	552	319	527	674	220	748	489	863	14012
2019-02-17	03:00:00	1235	1172	717	379	559	754	139	747	920	559	1064	432	205	423	493	150	654	328	790	11720
2019-02-17	04:00:00	953	910	667	325	450	613	135	650	632	456	900	356	170	339	439	168	498	294	883	9838
2019-02-17	05:00:00	883	839	551	291	378	550	133	552	573	376	786	254	128	254	372	210	439	278	797	8644
2019-02-17	06:00:00	809	950	460	341	508	673	289	653	625	521	822	304	178	278	381	203	584	406	575	9560
2019-02-17	07:00:00	1014	1174	670	445	762	894	370	838	819	770	967	341	262	312	503	293	733	607	521	12295
2019-02-17	08:00:00	1336	1552	922	660	1084	1189	558	1181	1099	1121	1347	402	359	386	610	441	981	859	454	16541
2019-02-17	09:00:00	1867	2228	1395	950	1461	1542	745	1619	1474	1495	2074	662	525	596	934	744	1300	1150	486	23247
2019-02-17	10:00:00	2560	3056	1736	1388	1930	2072	1099	2212	2170	1950	2711	956	810	916	1398	971	1896	1496	736	32063
2019-02-17	11:00:00	3228	3713	2114	1915	2483	2780	1442	3030	2648	2500	3454	1143	1016	1092	1582	1476	2431	1922	950	40919
2019-02-17	12:00:00	3717	4410	2458	2265	2870	3378	1442	3487	3111	2923	4102	1429	1291	1417	2136	1893	2964	2176	1104	48573
2019-02-17	13:00:00	3987	4826	2677	2578	3129	3825	1658	3794	3605	3137	4419	1600	1535	1573	2268	2240	3261	2447	1196	53755
2019-02-17	14:00:00	4167	4929	2711	2465	3394	3943	1771	4058	3848	3388	4570	1776	1720	1704	2704	2546	3689	2674	1303	57360
2019-02-17	15:00:00	4279	5081	2528	2513	3320	4275	1659	4329	3663	3288	4617	1795	1703	1765	2784	2693	3660	2688	1188	57828
2019-02-17	16:00:00	4221	5236	2605	2449	3198	4180	1670	4085	3588	3243	4573	1806	1664	1817	2703	2592	3659	2727	1316	57332
2019-02-17	17:00:00	4278	4951	2493	2340	3355	4184	1610	4244	3481	3376	4528	1846	1651	1735	2544	2128	3607	2847	1114	56312
2019-02-17	18:00:00	4161	4919	2584	2422	3446	4318	1800	4409	3765	3474	4569	2007	1764	1858	2636	2079	3900	2970	1244	58325
2019-02-17	19:00:00	4200	4863	2444	2258	3378	4222	1620	4096	3393	3294	4300	1799	1664	1688	2245	1789	3693	2738	1188	54872
2019-02-17	20:00:00	3909	4364	2226	1906	2916	3373	1374	3320	2842	2894	3713	1544	1397	1486	1952	1300	3118	2360	1184	47178
2019-02-17	21:00:00	3368	3822	1963	1670	2545	2842	1040	2826	2483	2538	3297	1287	1215	1297	1687	1063	2475	2008	1074	40500
2019-02-17	22:00:00	2652	3186	1623	1257	2009	2203	765	2097	1885	2020	2644	944	909	893	1227	736	1889	1461	1050	31450
2019-02-17	23:00:00	1838	2040	1128	835	1246	1623	530	1380	1291	1245	1662	598	510	593	807	468	1166	983	945	20888
2019-02-18	00:00:00	1111	1156	706	485	667	823	223	772	714	678	981	395	299	376	528	316	635	520	854	12239
2019-02-18	01:00:00	621	664	474	256	361	517	133	522	496	357	594	238	168	245	319	192	375	287	838	7657
2019-02-18	02:00:00	409	450	285	154	231	416	110	342	335	240	388	117	72	143	164	58	261	161	854	5190
2019-02-18	03:00:00	321	294	263	166	191	211	115	215	365	191	279	88	76	93	128	44	186	136	1000	4362
2019-02-18	04:00:00	309	329	219	159	262	278	117	262	304	258	287	105	94	97	143	100	237	196	1053	4809
2019-02-18	05:00:00	501	606	423	278	455	440	288	428	441	456	517	203	185	153	235	174	438	412	848	7481
2019-02-18	06:00:00	1584	1900	1026	786	1406	1528	1055	1434	1624	1477	1695	729	616	528	727	554	1702	1500	773	22644
2019-02-18	07:00:00	3647	4166	2151	1943	3348	4152	2034	3883	3757	3366	4054	2089	1888	1566	2023	1625	3445	3486	1120	53743
2019-02-18	08:00:00	4942	5459	2870	3103	4280	6115	2453	5614	5303	4314	5626	3034	3112	2797	3361	2720	4118	4309	1447	74977
2019-02-18	09:00:00	4775	5182	2591	3169	4686	6265	2280	5595	4961	4578	5217	3170	3179	2947	3535	2681	3797	4053	1528	74189
2019-02-18	10:00:00	4629	5087	2469	2951	4176	5804	1815	5328	4821	4175	4875	2621	2608	2448	3130	2409	3932	3789	1367	68434
2019-02-18	11:00:00	4610	5136	2664	2699	4044	5599	1569	5170	4412	4029	4692	2304	2193	2280	2586	1964	3830	3731	1602	65114
2019-02-18	12:00:00	4652	5170	2600	2710	4155	5393	1526	4944	4593	4125	4578	2208	2218	2167	2544	1972	3972	3542	1543	64612
2019-02-18	13:00:00	4596	5130	2676	2911	4053	5259	1617	4981	4708	4047	4613	2186	2167	2205	2609	2102	3856	3545	1477	64738
2019-02-18	14:00:00	4501	5231	2534	2785	4269	5406	1805	5047	4736	4227	4706	2216	2369	2331	2810	2122	4304	3653	1466	66518
2019-02-18	15:00:00	4648	5189	2667	2924	4538	6197	2308	5528	5106	4534	4923	2400	2579	2572	3143	2552	4543	4147	1600	72098
2019-02-18	16:00:00	4355	5015	2703	3229	4806	6319	2465	5638	5409	4806	4997	2573	3304	3028	3819	3065	5035	4453	1512	76531
2019-02-18	17:00:00	4230	4606	2663	3284	4951	6395	2675	5520	5545	4912	4642	3056	3651	3260	3819	3186	5222	4576	1812	78005
2019-02-18	18:00:00	3871	3920	2633	3126	5111	6298	2331	5731	5497	5095	3519	2918	3749	3200	3313	2894	4764	4486	1462	73918
2019-02-18	19:00:00	3904	4394	2482	2776	4636	5458	1601	5181	4899	4597	4194	2664	2978	2813	3229	2523	3833	4081	1344	67587
2019-02-18	20:00:00	4104	4551	2696	2634	3705	4148	1480	4026	3800	3676	3816	2085	2172	1990	2134	1573	3400	3109	1313	56412
2019-02-18	21:00:00	3773	4353	1937	2399	3397	3445	979	3445	3170	3377	3199	1761	1850	1859	2047	1631	3181	2490	1285	49578
2019-02-18	22:00:00	2778	3263	1879	1631	2302	2489	901	2387	2295	2199	2511	1249	1216	1187	1345	880	2315	1813	1073	35713
2019-02-18	23:00:00	1914	2109	1397	1051	1345	1688	608	1684	1573	1326	1755	786	685	803	956	533	1343	1083	959	23598
2019-02-19	00:00:00	1132	1203	748	509	733	984	213	937	805	721	1000	444	323	443	563	263	692	541	880	13134
2019-02-19	01:00:00	639	632	421	237	376	508	108	515	733	380	596	262	207	266	373	159	374	307	842	7935
2019-02-19	02:00:00	353	342	241	151	217	312	90	263	261	210	294	167	121	160	172	32	213	189	1128	4916
2019-02-19	03:00:00	319	290	300	164	160	213	92	201	197	160	248	105	83	92	122	42	172	138	1127	4225
2019-02-19	04:00:00	261	274	206	141	212	258	122	231	251	216	232	99	100	102	119	77	227	189	1047	4364
2019-02-19	05:00:00	460	531	405	249	416	409	292	376	436	416	478	188	183	137	237	184	392	415	861	7065
2019-02-19	06:00:00	1509	1813	1007	800	1394	1425	1052	1367	1742	1483	1668	694	572	577	770	525	1719	1529	696	22342
2019-02-19	07:00:00	3660	4238	2163	1890	3331	4110	2090	3839	3778	3440	4090	2135	1934	1626	2045	1504	3380	3634	1085	53972
2019-02-19	08:00:00	4931	5306	2810	3129	4385	5995	2347	5138	5205	4358	5418	3200	3199	2655	3237	2615	4223	4220	1470	73841
2019-02-19	09:00:00	4817	5308	2695	3206	4457	6410	2083	5666	4957	4450	5334	2990	3195	2819	3449	2769	3830	3847	1409	73691
2019-02-19	10:00:00	4580	5143	2594	2884	4126	5813	1800	5427	4827	4173	4888	2537	2488	2500	2980	2257	3839	3859	1481	68196
2019-02-19	11:00:00	4505	5207	2675	2730	4128	5567	1614	5087	4591	4103	4754	2135	2155	2134	2479	1960	3749	3484	1537	64594
2019-02-19	12:00:00	4503	5028	2693	2784	4016	5508	1676	5118	4638	3999	4648	2118	2092	2175	2578	1930	3860	3586	1549	64499
2019-02-19	13:00:00	4422	5006	2716	2856	3982	5380	1617	5056	4685	4016	4462	2170	2202	2212	2644	1928	3849	3666	1591	64460
2019-02-19	14:00:00	4480	5157	2592	2789	4335	5561	1790	5117	4532	4293	4734	2139	2234	2245	2820	2325	4011	3640	1657	66451
2019-02-19	15:00:00	4532	5076	2668	2982	4431	6099	2247	5444	5165	4446	4728	2293	2499	2479	3025	2415	4479	3982	1152	70142
2019-02-19	16:00:00	4314	4836	2689	3261	4676	6364	2564	5704	5399	4712	5099	2615	3199	2792	3780	2972	4784	4406	1155	75321
2019-02-19	17:00:00	4296	4822	2636	3125	4817	6022	2651	5644	5489	4837	5033	3013	3733	3201	3810	2979	4766	4449	1253	76576
2019-02-19	18:00:00	4346	4895	2631	3054	4874	5894	2167	5655	5196	4795	4756	2996	3489	3148	3549	2670	4851	4354	1398	74718
2019-02-19	19:00:00	4379	4967	2596	2787	4495	5225	1769	5091	4804	4477	4600	2716	2704	2564	2912	2135	4470	3946	1367	68004
2019-02-19	20:00:00	3986	4621	2506	2540	3889	4286	1361	4285	3922	3872	4069	2267	2194	2108	2308	1522	3655	3109	1240	57740
2019-02-19	21:00:00	3303	3944	2115	1947	3035	3431	1022	3293	3187	2960	3397	1672	1535	1591	1773	1000	2743	2481	1155	45584
2019-02-19	22:00:00	2667	3007	1690	1451	2143	2356	858	2320	2392	2124	2507	1224	1159	1180	1344	764	2124	1784	1130	34224
2019-02-19	23:00:00	2050	2281	1432	1014	1433	1854	609	1757	1625	1391	2021	934	760	887	1053	521	1454	1115	983	25174
2019-02-20	00:00:00	1229	1317	879	617	891	1099	223	1052	1078	898	1127	531	434	502	590	298	746	640	698	14849
2019-02-20	01:00:00	702	739	516	281	464	630	114	629	569	444	645	322	226	279	371	191	362	339	346	8169
2019-02-20	02:00:00	456	456	316	185	243	303	76	327	274	239	364	144	100	162	182	47	233	185	221	4513
2019-02-20	03:00:00	308	298	240	154	185	291	94	250	236	186	285	109	83	111	128	46	194	144	111	3453
2019-02-20	04:00:00	289	298	230	160	189	274	120	267	312	191	257	94	73	90	123	85	200	199	117	3568
2019-02-20	05:00:00	445	546	361	251	408	406	258	401	456	428	505	181	176	148	241	215	421	402	169	6418
2019-02-20	06:00:00	1482	1816	1038	790	1398	1486	1089	1431	1636	1449	1660	701	618	553	774	586	1762	1582	593	22444
2019-02-20	07:00:00	3544	4228	2225	2135	3148	4138	2026	3904	3855	3204	4142	2070	1870	1581	1999	1615	3431	3487	1007	53609
2019-02-20	08:00:00	4905	5210	2936	3072	4325	6140	2539	5634	5182	4362	5495	3231	3148	2783	3229	2673	4118	4320	1736	75038
2019-02-20	09:00:00	4927	5187	2773	3070	4459	6246	2255	5553	5369	4437	5405	3041	3022	2852	3575	2653	3777	4185	1880	74666
2019-02-20	10:00:00	4733	5341	2674	2764	4285	5786	1784	5447	4925	4278	5123	2670	2588	2518	3001	2227	3906	3715	2099	69864
2019-02-20	11:00:00	4538	5101	2590	2824	4132	5601	1600	5151	4522	4112	4586	2194	2164	2246	2634	2108	3841	3622	1889	65455
2019-02-20	12:00:00	4541	5170	2645	2663	4216	5445	1519	5128	4695	4206	4596	2166	2141	2254	2454	1875	3914	3596	1096	64320
2019-02-20	13:00:00	4476	5122	2657	2704	4129	5530	1588	5136	4729	4168	4604	2156	2202	2193	2521	1885	4052	3581	1123	64556
2019-02-20	14:00:00	4504	5052	2586	2741	4200	5380	1795	5035	4835	4175	4685	2098	2143	2237	2597	2062	4326	3633	1506	65590
2019-02-20	15:00:00	4670	5105	2722	2920	4635	5882	2209	5310	5233	4651	4732	2309	2512	2390	2945	2255	4574	4257	1544	70855
2019-02-20	16:00:00	4365	5013	2795	3245	4854	6469	2526	5816	5559	4862	4968	2717	3112	2893	3774	2897	4851	4462	1630	76808
2019-02-20	17:00:00	4235	4951	2731	3100	4988	6120	2592	5702	5587	4981	5007	2824	3520	3460	3839	2917	4800	4470	1905	77729
2019-02-20	18:00:00	4357	4870	2739	3115	4982	5818	2113	5516	5271	5021	4790	2808	3524	3068	3418	2479	4619	4305	1499	74312
2019-02-20	19:00:00	4376	4850	2634	2780	4415	5183	1663	5154	4762	4416	4496	2668	2714	2431	2712	1976	4403	3934	1308	66875
2019-02-20	20:00:00	4204	4813	2554	2512	3979	4342	1392	4364	3929	3906	4117	2267	2096	2031	2293	1455	3621	3218	1326	58419
2019-02-20	21:00:00	3419	3863	2077	1991	3112	3476	1001	3510	3139	2967	3307	1765	1636	1625	1769	1089	2826	2408	1194	46174
2019-02-20	22:00:00	2635	3005	1623	1467	2229	2365	898	2298	2331	2183	2553	1317	1162	1237	1385	754	2181	1754	992	34369
2019-02-20	23:00:00	2113	2324	1380	1106	1536	1894	580	1789	1631	1458	2034	918	753	891	1046	589	1465	1170	879	25556
2019-02-21	00:00:00	1335	1390	869	599	802	1132	247	1099	922	814	1181	566	472	614	682	312	815	639	688	15178
2019-02-21	01:00:00	785	823	535	316	478	617	137	656	645	490	765	319	215	322	379	174	456	331	591	9034
2019-02-21	02:00:00	488	456	352	201	205	353	89	345	325	211	374	165	125	179	198	49	245	162	389	4911
2019-02-21	03:00:00	332	328	326	190	199	285	116	264	343	209	312	130	83	131	156	48	190	168	583	4393
2019-02-21	04:00:00	266	303	248	171	212	292	181	260	587	215	263	110	90	100	133	77	210	193	1057	4968
2019-02-21	05:00:00	490	606	450	303	445	445	299	424	451	449	535	194	175	159	234	198	443	408	902	7610
2019-02-21	06:00:00	1530	1832	1100	836	1410	1439	1085	1386	1601	1421	1609	680	569	513	771	563	1707	1594	1000	22646
2019-02-21	07:00:00	3678	4145	2174	1918	3289	4070	2110	3980	3835	3374	4288	2123	1862	1635	2204	1598	3593	3492	1114	54482
2019-02-21	08:00:00	4830	5370	2780	3226	4340	6009	2483	5530	5379	4357	5397	3207	3253	2878	3313	2624	4104	4394	1728	75202
2019-02-21	09:00:00	4932	5113	2434	3073	4504	6386	2084	5660	5144	4515	5277	3094	3126	2810	3453	2838	3834	4083	1588	73948
2019-02-21	10:00:00	4622	5143	2603	2857	4192	5943	1734	5482	4723	4198	4824	2580	2441	2543	2967	2259	3730	3900	1602	68343
2019-02-21	11:00:00	4506	5039	2630	2651	4160	5567	1655	5185	4508	4141	4635	2219	2229	2178	2627	1966	3740	3562	1865	65063
2019-02-21	12:00:00	4512	5154	2661	2535	4014	5672	1663	5258	4611	4017	4541	2162	2070	2151	2569	1804	3948	3531	1201	64074
2019-02-21	13:00:00	4524	5155	2651	2841	4279	5601	1787	5181	4657	4282	4712	2273	2222	2287	2635	1905	3939	3666	1169	65766
2019-02-21	14:00:00	4444	5124	2550	2802	4184	5633	1897	5291	5035	4232	4742	2241	2329	2222	2782	2116	4166	3693	1155	66638
2019-02-21	15:00:00	4638	5254	2490	3015	4587	6205	2315	5650	5217	4634	4950	2311	2569	2488	3068	2538	4589	4168	1274	71960
2019-02-21	16:00:00	4378	4885	2670	3224	4567	6443	2497	5726	5473	4516	5082	2657	3122	2782	3743	2835	4685	4310	1588	75183
2019-02-21	17:00:00	4216	4836	2624	3040	4805	6322	2480	5813	5361	4781	5071	2948	3570	3209	3979	3102	4813	4385	1550	76905
2019-02-21	18:00:00	4236	4766	2621	3027	4706	5878	2171	5492	4965	4725	4982	2852	3622	3155	3625	2738	4574	4175	1302	73612
2019-02-21	19:00:00	4325	4849	2593	2852	4508	5371	1666	5258	4623	4448	4601	2625	3008	2651	2924	2015	4413	3911	1331	67972
2019-02-21	20:00:00	4218	4793	2527	2592	4008	4577	1438	4475	4272	4031	4177	2415	2302	2102	2307	1485	3676	3260	1329	59984
2019-02-21	21:00:00	3610	3931	2390	1959	3142	3664	962	3636	3211	3113	3399	1821	1658	1564	1755	1060	2851	2517	1310	47553
2019-02-21	22:00:00	2842	3218	1851	1562	2320	2602	822	2570	2445	2284	2677	1364	1272	1277	1435	764	2208	1872	1186	36571
2019-02-21	23:00:00	2293	2384	1421	1014	1594	1931	567	1930	1834	1551	2091	934	806	941	1137	569	1522	1218	896	26633
2019-02-22	00:00:00	1380	1508	896	605	895	1102	249	1147	1158	877	1312	538	389	551	677	321	840	684	617	15746
2019-02-22	01:00:00	953	936	650	379	479	749	142	744	736	474	812	316	252	348	435	193	512	374	466	9950
2019-02-22	02:00:00	601	570	424	238	309	451	78	453	375	318	537	223	164	219	258	60	296	254	315	6143
2019-02-22	03:00:00	429	419	380	209	237	330	94	330	319	239	404	163	115	151	182	41	214	196	411	4863
2019-02-22	04:00:00	392	380	390	215	234	385	117	370	327	249	405	142	95	139	205	118	252	239	268	4922
2019-02-22	05:00:00	565	625	491	326	411	532	299	536	483	417	539	217	166	159	260	218	451	433	275	7403
2019-02-22	06:00:00	1552	1864	1124	831	1379	1495	1090	1450	1670	1418	1666	669	599	538	767	560	1724	1571	607	22574
2019-02-22	07:00:00	3486	4046	2242	2126	3189	4020	2002	3832	3656	3186	4041	1984	1747	1489	1987	1502	3351	3403	1110	52399
2019-02-22	08:00:00	4068	4463	2658	3080	4186	6048	2392	5604	5042	4139	4650	3053	3091	2783	3134	2501	4064	4295	1512	70763
2019-02-22	09:00:00	4403	4767	2557	3055	4317	6223	2289	5615	5011	4298	4322	3005	3108	2786	3065	2667	3775	4051	1974	71288
2019-02-22	10:00:00	4689	5113	2644	2881	4206	6018	1723	5456	4947	4160	5035	2461	2516	2415	2922	2240	3718	3824	1613	68581
2019-02-22	11:00:00	4631	5220	2741	2653	4249	5778	1603	5359	4732	4237	4827	2335	2217	2276	2733	2210	3987	3793	1866	67447
2019-02-22	12:00:00	4623	5272	2652	2793	4258	5785	1666	5397	4957	4247	4841	2308	2242	2302	2810	2201	4138	3737	2500	68729
2019-02-22	13:00:00	4488	5294	2599	2903	4521	5782	1768	5483	5200	4452	4830	2341	2321	2340	2861	2172	4213	3766	1225	68559
2019-02-22	14:00:00	4601	5308	2657	2933	4552	6042	2139	5458	5244	4522	4992	2285	2356	2501	2977	2519	4402	3988	1127	70603
2019-02-22	15:00:00	4632	5255	2754	3072	4725	6429	2496	5679	5321	4694	5079	2502	2685	2545	3228	2608	4662	1091	1161	70618
2019-02-22	16:00:00	4523	5150	2846	3269	4370	6563	2689	5704	5373	4458	5277	2664	3262	3008	3748	2919	4743	1169	1025	72760
2019-02-22	17:00:00	4056	4595	2712	3221	4678	6202	2656	5722	5537	4653	4934	2952	3630	3495	4291	3173	4755	4209	1054	76525
2019-02-22	18:00:00	4476	5032	2798	3150	4887	5856	2178	5754	5579	4942	5140	2885	3931	3656	4019	2951	4528	4134	1401	77297
2019-02-22	19:00:00	4517	5302	2729	2937	4526	5265	1956	5209	4729	4482	4830	2819	3084	2706	3147	2355	4820	3685	1458	70556
2019-02-22	20:00:00	4314	5057	2718	2863	4334	4692	1547	4747	4141	4356	4556	2355	2498	2382	2961	2248	4259	3304	1413	64745
2019-02-22	21:00:00	4051	4509	2516	2285	3624	4176	1159	4163	3642	3570	4052	1985	1916	1998	2208	1428	3386	2720	1264	54652
2019-02-22	22:00:00	3409	3783	2245	1652	2590	2942	901	2972	2564	2545	3017	1437	1267	1353	1471	930	2471	1975	1107	40631
2019-02-22	23:00:00	2604	2886	1591	1177	1682	2307	615	2226	1830	1683	2453	1080	802	1016	1210	660	1837	1318	915	29892
2019-02-23	00:00:00	2024	2149	1322	881	1260	1567	334	1638	1292	1235	1875	779	566	786	894	431	1197	865	773	21868
2019-02-23	01:00:00	1635	1677	1035	604	958	1229	211	1332	1197	954	1535	618	395	616	778	336	887	633	656	17286
2019-02-23	02:00:00	1332	1284	939	506	567	925	145	1003	777	581	1166	505	304	548	611	171	686	407	544	13001
2019-02-23	03:00:00	1157	1054	807	397	457	733	119	800	740	460	954	387	166	385	455	134	505	341	566	10617
2019-02-23	04:00:00	911	872	586	356	399	669	129	705	528	389	743	312	161	299	400	166	456	284	416	8781
2019-02-23	05:00:00	835	813	567	351	479	597	170	606	473	487	749	296	174	307	361	201	458	365	439	8728
2019-02-23	06:00:00	1150	1343	733	586	813	933	464	848	972	804	1066	444	325	363	501	320	868	664	423	13620
2019-02-23	07:00:00	1720	2001	1180	901	1361	1480	706	1363	1465	1342	1623	628	488	562	717	491	1287	1101	517	20933
2019-02-23	08:00:00	2453	2869	1532	1234	2046	2145	1002	2097	2042	2087	2477	1051	880	943	1153	873	2103	1654	864	31505
2019-02-23	09:00:00	3420	3868	2122	1818	3158	3339	1352	3234	2961	3182	3627	1776	1566	1469	1810	1394	2904	2364	1149	46513
2019-02-23	10:00:00	3988	4429	2542	2401	3624	3930	1561	3848	3790	3682	4231	2085	1811	1792	2038	1546	3477	2889	1293	54957
2019-02-23	11:00:00	4345	4944	2572	2575	4316	4322	1668	4313	4197	4322	4489	2350	2210	2048	2340	1859	4095	3295	1443	61703
2019-02-23	12:00:00	4569	5160	2823	2824	4292	4586	1687	4635	4501	4324	4576	2467	2380	2229	2478	1808	4145	3619	1485	64588
2019-02-23	13:00:00	4414	5115	2755	2873	4646	4696	1686	4711	4599	4625	4630	2494	2408	2391	2660	1909	4257	3533	1534	65936
2019-02-23	14:00:00	4569	5185	2785	2953	4670	4915	1794	4864	4559	4665	4710	2448	2422	2317	2644	2043	4542	3840	1576	67501
2019-02-23	15:00:00	4501	5204	2754	2709	4460	4739	1806	4798	4761	4519	4581	2231	2232	2249	2656	2107	4349	3632	1400	65688
2019-02-23	16:00:00	4174	4809	2476	2421	4054	4260	1403	4193	4002	4078	4303	2065	1977	1973	2433	1771	4042	3411	1375	59220
2019-02-23	17:00:00	4318	5056	2547	2611	4118	4043	1428	4089	3827	4098	4232	1955	2001	1992	2217	1723	3922	3234	1409	58820
2019-02-23	18:00:00	4289	4941	2613	2471	3972	4301	1412	4463	3823	3941	4607	2013	2112	2007	2370	1574	4079	3279	1376	59643
2019-02-23	19:00:00	4262	4708	2458	2309	3933	4031	1355	4022	3317	3861	4355	2059	1894	1944	2112	1445	3887	3165	1285	56402
2019-02-23	20:00:00	3887	4451	2444	2135	3359	3704	988	3628	3190	3372	3848	1814	1626	1653	1910	1137	3414	2660	1278	50498
2019-02-23	21:00:00	3416	3943	2051	1739	2707	2874	783	2977	2542	2669	3533	1639	1323	1437	1741	980	2719	2114	1011	42198
2019-02-23	22:00:00	2779	3080	1636	1361	2027	2122	688	2281	2202	1999	2809	1071	938	1111	1345	784	2256	1592	810	32891
2019-02-23	23:00:00	2492	2705	1357	1096	1642	1949	558	1947	1733	1666	2302	885	688	826	1077	640	1907	1265	854	27589
2019-02-24	00:00:00	2110	2325	1205	865	1382	1804	370	2054	1696	1338	2083	720	552	691	884	391	1542	1118	757	23887
2019-02-24	01:00:00	1692	1742	972	670	982	1215	228	1304	1173	962	1662	698	423	639	790	306	1012	742	739	17951
2019-02-24	02:00:00	1398	1456	846	508	730	995	187	1040	982	723	1258	510	335	508	618	227	801	536	665	14323
2019-02-24	03:00:00	1240	1115	779	413	529	787	150	841	691	539	1070	419	192	425	526	173	639	392	473	11393
2019-02-24	04:00:00	966	910	633	325	449	629	97	689	635	464	904	314	200	325	447	162	503	312	451	9415
2019-02-24	05:00:00	911	871	604	339	418	597	126	626	539	426	784	287	161	266	388	215	441	317	397	8713
2019-02-24	06:00:00	859	942	589	381	567	734	322	708	693	575	897	318	184	299	441	248	628	427	394	10206
2019-02-24	07:00:00	1071	1283	692	513	775	911	394	824	884	784	1064	350	281	352	448	309	859	609	373	12776
2019-02-24	08:00:00	1396	1561	950	675	1055	1230	643	1238	1061	1065	1414	495	387	462	662	461	1064	808	429	17056
2019-02-24	09:00:00	1853	2177	1406	1010	1490	1555	716	1588	1606	1510	2171	773	634	724	1048	763	1388	1211	528	24151
2019-02-24	10:00:00	2405	2829	1580	1341	1917	2185	1093	2213	1965	1954	2702	984	866	986	1229	953	2055	1621	724	31602
2019-02-24	11:00:00	3026	3578	2113	1812	2740	2875	1295	2972	2692	2782	3151	1217	1140	1182	1535	1247	2621	2152	963	41093
2019-02-24	12:00:00	3577	4251	2540	2336	3252	3255	1293	3333	3103	3298	3590	1432	1358	1417	1820	1456	3278	2479	1066	48134
2019-02-24	13:00:00	4009	4616	2803	2564	3909	3681	1438	3744	3545	3863	4071	1769	1651	1738	2089	1648	3706	2935	1152	54931
2019-02-24	14:00:00	4237	4897	2785	2634	3994	4059	1604	4154	3644	3926	4339	1959	1848	1957	2365	1793	4033	3185	1333	58746
2019-02-24	15:00:00	4216	4934	2706	2552	3882	4222	1549	4280	3689	3952	4319	1961	1860	1785	2298	1728	4177	3218	1308	58636
2019-02-24	16:00:00	4354	4950	2764	2626	3835	4056	1617	4013	3891	3809	4386	1982	1870	1809	2227	1768	4172	3200	1323	58652
2019-02-24	17:00:00	4228	4907	2626	2425	3785	4269	1659	4171	3487	3843	4369	2036	1881	1804	2268	1816	4318	3178	1295	58365
2019-02-24	18:00:00	4223	5036	2591	2632	3811	4710	1851	4676	3761	3826	4708	2142	1985	2030	2627	2206	4416	3317	1274	61822
2019-02-24	19:00:00	4384	4841	2733	2348	3979	4382	1599	4204	3531	4016	4378	2027	1926	1869	2362	1739	4043	3323	1364	59048
2019-02-24	20:00:00	4071	4648	2450	2263	3576	3890	1423	3765	3270	3569	3960	1733	1808	1728	2003	1256	3706	2879	1204	53202
2019-02-24	21:00:00	3959	4322	2317	2341	3010	3254	1141	3143	2691	2975	3423	1412	1519	1491	1877	1635	3074	2376	1199	47159
2019-02-24	22:00:00	2931	3282	1825	1454	2041	2223	855	2103	1814	2032	2716	1113	1009	1076	1357	864	2108	1560	1075	33438
2019-02-24	23:00:00	2035	2141	1311	918	1371	1634	545	1596	1500	1347	1802	733	628	694	920	479	1327	1130	834	22945
2019-02-25	00:00:00	1196	1273	865	573	807	898	271	906	796	786	1108	458	369	461	576	326	794	565	580	13608
2019-02-25	01:00:00	754	772	550	304	417	636	123	563	563	410	712	286	202	270	368	174	384	325	414	8227
2019-02-25	02:00:00	389	393	265	143	227	332	97	302	233	228	352	143	106	145	181	70	202	168	281	4257
2019-02-25	03:00:00	307	313	259	163	202	258	88	251	242	203	313	122	75	123	143	42	187	145	227	3663
2019-02-25	04:00:00	280	298	228	144	248	262	99	253	283	247	265	107	107	107	126	94	203	235	273	3859
2019-02-25	05:00:00	451	562	416	286	448	439	258	417	549	435	538	214	173	141	251	232	432	420	383	7045
2019-02-25	06:00:00	1574	1877	975	775	1412	1524	1170	1422	1685	1517	1674	739	629	572	767	631	1671	1580	560	22754
2019-02-25	07:00:00	3693	4317	2225	2106	3313	4227	2097	4066	3881	3426	4221	2161	1994	1644	2222	1715	3594	3709	1051	55662
2019-02-25	08:00:00	4662	5311	2519	2997	4411	6207	2463	5657	5136	4446	5441	3204	3143	2843	3428	2821	4160	4222	1713	74784
2019-02-25	09:00:00	4705	5033	2432	3009	4613	6338	2328	5471	5065	4531	4957	3110	3212	2764	3465	2757	3906	4157	1590	73443
2019-02-25	10:00:00	4604	5143	2281	2824	4267	5960	1897	5372	4923	4273	5027	2590	2564	2517	3068	2335	3719	3820	1156	68340
2019-02-25	11:00:00	4524	5107	2492	2690	4044	5318	1574	4912	4492	4025	4695	2246	2254	2298	2680	1971	3589	3519	1122	63552
2019-02-25	12:00:00	4596	5039	2504	2652	4071	5385	1662	5096	4418	4078	4540	2160	2216	2169	2553	1922	3607	3457	1412	63537
2019-02-25	13:00:00	4470	5038	2466	2691	4053	5348	1699	4951	4571	4077	4659	2229	2171	2252	2614	1974	3823	3499	1595	64180
2019-02-25	14:00:00	3498	4172	2388	2675	4223	5419	1843	5194	4791	4175	4427	2135	2202	2150	2610	2087	3884	3643	1510	63026
2019-02-25	15:00:00	4579	5206	2477	2951	4677	5869	2375	5403	5052	4689	4977	2392	2513	2518	3045	2458	4554	4035	1552	71322
2019-02-25	16:00:00	4471	5055	2649	3206	4731	6513	2605	5811	5407	4711	5206	2669	3065	2923	3747	2918	4792	4495	1510	76484
2019-02-25	17:00:00	4329	4700	2679	3219	5039	6124	2615	5680	5462	5021	4885	2801	3563	3144	3740	2860	4724	4499	1815	76899
2019-02-25	18:00:00	4378	4798	2564	3045	4842	5971	2300	5508	5072	4800	4932	2829	3332	3052	3677	2767	4465	4445	1420	74197
2019-02-25	19:00:00	4312	4942	2565	2916	4393	5018	1682	4957	4582	4309	4319	2557	2701	2476	2758	2002	4204	3764	1440	65897
2019-02-25	20:00:00	3987	4703	2334	2414	3712	4354	1509	4216	3904	3690	4036	2173	2077	1973	2262	1524	3375	3136	1438	56817
2019-02-25	21:00:00	3308	3623	2166	1946	2900	3619	991	3411	3074	2863	3062	1598	1511	1564	1678	1010	2830	2362	582	44098
2019-02-25	22:00:00	2552	2813	1689	1414	2134	2330	857	2201	2073	2084	2474	1250	1114	1150	1298	744	2007	1706	200	32090
2019-02-25	23:00:00	1809	1937	1303	881	1240	1806	579	1626	1529	1235	1640	775	740	747	900	529	1335	1055	200	21866
2019-02-26	00:00:00	1003	1171	831	568	696	992	248	948	992	691	976	400	329	405	505	347	690	577	200	12569
2019-02-26	01:00:00	691	688	455	273	397	536	95	516	547	399	595	277	211	252	337	142	348	319	562	7640
2019-02-26	02:00:00	331	314	266	170	183	287	99	311	369	187	304	120	107	135	185	55	209	181	570	4383
2019-02-26	03:00:00	312	285	272	165	155	292	88	245	357	156	274	134	80	113	150	52	221	167	671	4189
2019-02-26	04:00:00	263	277	227	153	209	250	114	239	533	222	230	114	96	90	124	85	203	217	617	4263
2019-02-26	05:00:00	450	534	414	268	406	397	242	403	551	393	491	182	162	127	206	177	433	413	967	7216
2019-02-26	06:00:00	1541	1823	1066	836	1456	1458	1105	1420	1734	1490	1608	705	613	542	698	533	1656	1569	955	22808
2019-02-26	07:00:00	3617	4161	2222	2006	3342	4154	2067	3980	3887	3429	4180	2071	1926	1680	2068	1648	3574	3652	1119	54783
2019-02-26	08:00:00	4848	5416	2695	3295	4371	6248	2495	5673	5455	4422	5407	3239	3321	2774	3363	2672	4261	4488	1915	76358
2019-02-26	09:00:00	4737	5018	2416	3077	4539	6344	2207	5670	5294	4531	4954	3157	3317	2894	3384	2678	3740	4285	1630	73872
2019-02-26	10:00:00	4427	5012	2296	2998	4215	5935	1792	5542	5022	4152	4850	2613	2486	2428	2964	2391	3858	3762	1162	67905
2019-02-26	11:00:00	4602	5107	2579	2816	4097	5611	1630	5193	4446	4061	4670	2200	2163	2175	2568	2061	3717	3494	1168	64358
2019-02-26	12:00:00	4615	5280	2560	2735	4079	5515	1533	5166	4652	4092	4716	2222	2197	2185	2627	2041	3760	3508	1093	64576
2019-02-26	13:00:00	4471	4987	2630	2783	4051	5400	1575	5023	4637	4095	4601	2080	2067	2191	2469	1858	3953	3326	1476	63673
2019-02-26	14:00:00	4505	5087	2627	2724	4158	5538	1819	5188	4681	4166	4480	2188	2220	2211	2652	2223	3983	3643	1504	65597
2019-02-26	15:00:00	4520	4915	2658	2940	4509	5870	2302	5506	5078	4441	4584	2416	2585	2490	3004	2363	4541	4168	1549	70439
2019-02-26	16:00:00	4328	4977	2659	3280	4862	6451	2450	5802	5273	4842	4995	2685	3155	2959	3722	3055	4510	4424	1497	75926
2019-02-26	17:00:00	4309	4842	2652	3125	5063	6156	2555	5725	5514	5052	5047	2883	3547	3190	3852	3026	4726	4483	1604	77351
2019-02-26	18:00:00	4385	4900	2712	3012	4870	5848	2155	5659	5152	4798	4973	2958	3493	3086	3519	2599	4803	4228	1625	74775
2019-02-26	19:00:00	4422	4768	2527	2735	4520	5249	1746	5131	4835	4458	4457	2693	2769	2485	2855	2067	4308	3906	1420	67351
2019-02-26	20:00:00	4025	4610	2432	2509	3646	4300	1409	4226	3858	3660	3920	2241	2280	2133	2394	1483	3441	3005	1331	56903
2019-02-26	21:00:00	3344	3805	2127	2020	2991	3413	962	3347	3129	2955	3246	1780	1712	1648	1794	1127	2760	2358	1295	45813
2019-02-26	22:00:00	2686	3090	1732	1471	2105	2440	786	2364	2322	2072	2611	1333	1153	1213	1433	815	2147	1701	1116	34590
2019-02-26	23:00:00	1902	2185	1276	971	1302	1643	527	1630	1699	1264	1794	897	695	800	923	530	1426	1025	1040	23529
2019-02-27	00:00:00	1229	1270	865	600	736	1036	200	1026	869	742	1100	499	374	526	598	290	732	585	913	14190
2019-02-27	01:00:00	715	713	504	297	463	581	132	597	577	456	716	316	197	282	391	184	374	327	917	8739
2019-02-27	02:00:00	482	467	366	194	207	384	71	355	266	213	401	154	104	151	195	71	240	188	877	5386
2019-02-27	03:00:00	378	338	346	190	157	259	98	260	232	155	309	126	86	114	146	31	211	137	784	4357
2019-02-27	04:00:00	286	313	250	159	223	271	133	254	251	222	254	113	101	99	118	64	186	193	852	4342
2019-02-27	05:00:00	482	584	416	292	421	386	273	394	466	427	546	200	161	140	267	228	449	371	1090	7593
2019-02-27	06:00:00	1521	1816	1018	803	1452	1463	1058	1423	1629	1503	1638	706	635	542	742	573	1651	1555	1041	22769
2019-02-27	07:00:00	3764	4226	2220	2006	3216	4097	1997	4018	4002	3318	4236	2227	1856	1631	2257	1603	3501	3524	1102	54801
2019-02-27	08:00:00	4767	5130	2703	3082	4289	6228	2480	5572	5373	4315	5403	3191	3267	2720	3283	2711	4237	4063	1929	74743
2019-02-27	09:00:00	4750	5198	2612	3108	4475	6581	2154	5827	5365	4510	4819	3315	3159	2873	3339	2757	3734	4184	1759	74519
2019-02-27	10:00:00	4633	5153	2528	2766	4231	5942	1832	5608	4959	4191	4998	2643	2473	2497	2895	2233	3702	3859	976	68119
2019-02-27	11:00:00	4421	5000	2538	2670	3981	5345	1601	5111	4468	4020	4600	2187	2160	2180	2641	2123	3721	3681	1055	63503
2019-02-27	12:00:00	4438	5112	2580	2709	4204	5712	1530	5286	4632	4187	4497	2186	2250	2170	2589	2093	3854	3707	1110	64846
2019-02-27	13:00:00	4339	4984	2537	2819	4057	5468	1669	5136	4719	3990	4497	2192	2265	2301	2577	2016	3869	3716	1231	64382
2019-02-27	14:00:00	4213	5010	2545	2765	4150	5514	1903	5164	4974	4158	4748	2277	2286	2227	2696	2065	4153	3774	1518	66140
2019-02-27	15:00:00	4651	5225	2641	2980	4481	6163	2221	5581	5245	4489	4848	2355	2537	2462	3019	2430	4604	4126	1663	71721
2019-02-27	16:00:00	4046	4595	2467	3107	4850	6337	2462	5706	5359	4852	4995	2891	3375	3153	3869	3261	4941	4318	1530	76114
2019-02-27	17:00:00	3865	4371	2535	3169	4960	5425	2561	5540	5264	4830	5144	2798	3941	3169	4180	3298	4844	4148	1594	75636
2019-02-27	18:00:00	3779	4552	2557	3023	4972	6026	2190	5674	5360	4930	5211	3012	3861	3513	4024	3221	4670	4369	1778	76722
2019-02-27	19:00:00	4125	4764	2669	3080	4709	5706	1855	5627	5082	4631	4719	2661	3238	3084	3420	2483	4498	4071	1345	71767
2019-02-27	20:00:00	4356	4905	2559	2744	4370	4828	1430	4724	4218	4320	4304	2552	2387	2266	2624	1651	3914	3643	1343	63138
2019-02-27	21:00:00	3736	4278	2217	2192	3134	3707	1103	3702	3480	3133	3540	1871	1730	1668	1874	1169	3009	2647	1203	49393
2019-02-27	22:00:00	2878	3187	1834	1576	2450	2644	901	2719	2585	2390	2744	1448	1293	1353	1504	891	2336	1898	1090	37721
2019-02-27	23:00:00	2162	2461	1467	1098	1467	1828	566	1753	1711	1455	1946	911	744	849	1061	570	1501	1239	1014	25803
2019-02-28	00:00:00	1370	1522	922	648	866	1134	258	1174	1042	875	1337	595	446	566	676	358	924	753	750	16216
2019-02-28	01:00:00	870	861	600	398	503	673	136	672	643	509	785	406	283	360	487	198	504	388	735	10011
2019-02-28	02:00:00	540	519	426	226	235	371	131	420	387	232	451	201	124	215	264	61	292	200	683	5978
2019-02-28	03:00:00	395	364	333	187	205	334	86	321	321	215	368	145	99	157	204	60	241	192	755	4982
2019-02-28	04:00:00	367	362	334	207	256	303	145	283	300	257	329	123	99	102	151	82	245	239	603	4787
2019-02-28	05:00:00	529	613	451	313	447	468	311	447	535	450	540	210	168	157	226	184	470	413	709	7641
2019-02-28	06:00:00	1615	1868	1096	863	1516	1586	1080	1446	1819	1541	1702	768	647	561	749	529	1687	1622	668	23363
2019-02-28	07:00:00	3666	4304	2344	2006	3408	4257	2106	4215	4109	3449	4251	2230	1943	1712	2155	1661	3730	3771	1058	56375
2019-02-28	08:00:00	4721	5339	2698	3000	4299	6322	2539	5662	5242	4288	5148	3049	2955	2782	3186	2581	4177	4327	1464	73779
2019-02-28	09:00:00	4864	5223	2430	3209	4468	6499	2257	5768	5236	4486	5139	3093	3228	2983	3384	2760	3812	4099	1392	74330
2019-02-28	10:00:00	4619	5119	2394	2930	4331	6013	1841	5539	5027	4333	4970	2856	2631	2661	3273	2523	3866	3957	1464	70347
2019-02-28	11:00:00	4527	4840	2525	2725	4300	5839	1793	5424	4600	4312	4527	2346	2402	2370	2901	2243	3861	3798	1568	66901
2019-02-28	12:00:00	4654	5106	2551	2969	4133	5790	1588	5433	4742	4178	4669	2320	2345	2294	2896	2224	3892	3811	1557	67152
2019-02-28	13:00:00	4608	5193	2566	2808	4250	5717	1641	5441	4827	4227	4599	2298	2254	2278	2779	2120	3880	3720	1492	66698
2019-02-28	14:00:00	4534	5069	2527	2772	4330	5666	1910	5328	5083	4354	4695	2213	2405	2375	2967	2448	4082	3831	1542	68131
2019-02-28	15:00:00	4534	5084	2539	2905	4511	6275	2349	5605	5302	4522	4827	2436	2682	2602	3172	2619	4554	4103	1580	72201
2019-02-28	16:00:00	4563	4952	2665	3218	4887	6532	2559	5789	5337	4854	4982	2815	3217	2990	3747	3064	4841	4413	1625	77050
2019-02-28	17:00:00	4093	4625	2341	3064	4886	6248	2558	5736	5471	4911	4959	2915	3630	3348	4035	3101	4922	4378	1686	76907
2019-02-28	18:00:00	4407	4732	2661	3065	4890	6076	2339	5720	5620	4882	5029	2906	3490	3331	3841	2918	4842	4264	1619	76632
2019-02-28	19:00:00	4412	4918	2627	2912	4645	5838	1815	5537	4929	4597	4772	2642	2906	2736	3142	2340	4589	4080	1401	70838
2019-02-28	20:00:00	4482	4974	2540	2683	4232	4712	1472	4636	4499	4201	4334	2437	2377	2212	2591	1790	3873	3450	1394	62889
2019-02-28	21:00:00	4010	4259	2350	2210	3298	3820	987	3654	3502	3319	3638	2002	1853	1915	2047	1311	2998	2704	1323	51200
2019-02-28	22:00:00	3259	3512	1934	1666	2435	2920	947	2916	2731	2390	2935	1521	1360	1463	1628	901	2511	2029	1098	40156
2019-02-28	23:00:00	2430	2645	1643	1206	1692	2089	581	2123	2248	1670	2165	1059	807	990	1216	634	1601	1432	1013	29244
2019-03-01	00:00:00	1558	1633	1101	751	923	1261	248	1246	1226	941	1444	690	450	667	825	392	890	786	720	17752
2019-03-01	01:00:00	1038	1083	736	419	533	834	146	814	828	533	973	419	279	400	531	246	531	428	647	11418
2019-03-01	02:00:00	745	739	560	314	327	512	96	484	436	320	630	264	137	255	302	65	308	244	652	7390
2019-03-01	03:00:00	593	513	546	292	263	410	99	376	346	261	435	185	105	179	213	48	279	199	733	6075
2019-03-01	04:00:00	462	470	402	253	300	391	147	366	492	301	426	150	103	136	206	99	272	237	634	5847
2019-03-01	05:00:00	611	663	560	374	455	492	317	507	562	458	588	193	179	161	279	230	451	465	755	8300
2019-03-01	06:00:00	1645	1899	1195	893	1446	1483	1124	1458	1818	1504	1756	723	662	559	779	553	1760	1602	742	23601
2019-03-01	07:00:00	3681	4176	2232	1971	3291	4091	2063	3964	3832	3369	4121	2171	1925	1637	2103	1563	3625	3463	1134	54412
2019-03-01	08:00:00	4825	5227	2652	3042	4446	6313	2478	5676	5116	4497	5308	3006	3127	2720	3351	2773	4187	4360	1499	74603
2019-03-01	09:00:00	4896	5299	2521	2997	4358	6291	2106	5704	5015	4359	5275	3010	3044	2814	3374	2651	3925	3988	1669	73296
2019-03-01	10:00:00	4552	5160	2546	2786	4382	5808	1796	5381	4759	4412	4801	2615	2556	2439	2887	2157	3869	3875	1189	67970
2019-03-01	11:00:00	4705	5196	2538	2739	4083	5533	1734	5223	4519	4053	4654	2327	2319	2355	2729	2210	3799	3629	1250	65595
2019-03-01	12:00:00	4572	5119	2569	2919	4349	5880	1745	5409	4783	4328	4684	2337	2366	2496	2809	2098	3971	3804	1542	67780
2019-03-01	13:00:00	4580	5168	2707	2848	4436	5639	1767	5383	4982	4394	4832	2409	2437	2437	2864	2303	4029	3869	1537	68621
2019-03-01	14:00:00	4476	5174	2542	2892	4584	5891	1938	5506	5092	4531	4887	2439	2469	2646	3023	2423	4401	4080	1636	70630
2019-03-01	15:00:00	4390	4865	2741	3076	4740	6332	2511	5772	5522	4680	4933	2541	2729	2681	3344	2513	4650	4403	1617	74040
2019-03-01	16:00:00	4260	4913	2701	3201	5006	6564	2724	5778	5636	4980	4957	2770	3238	3088	3994	3207	4977	4436	1673	78103
2019-03-01	17:00:00	4354	5025	2638	3224	4925	6241	2669	5812	5407	4899	5015	3004	3488	3128	3835	3175	4729	4234	1966	77768
2019-03-01	18:00:00	4371	4931	2754	2975	4793	5800	2371	5436	4977	4788	4748	2758	3246	3017	3482	2551	4695	4016	1575	73284
2019-03-01	19:00:00	4349	4921	2663	2885	4482	5304	1860	5187	4358	4483	4861	2710	2816	2564	3002	2296	4538	3717	1517	68513
2019-03-01	20:00:00	4334	5019	2699	2669	4207	4707	1640	4615	4220	4153	4377	2358	2315	2267	2533	1727	4234	3404	1377	62855
2019-03-01	21:00:00	4154	4372	2225	2172	3330	4018	1154	3886	3352	3266	4001	1949	1688	1787	2218	1430	3152	2596	1297	52047
2019-03-01	22:00:00	3514	3742	2018	1655	2621	3209	965	3119	2695	2575	3306	1444	1260	1353	1690	1039	2530	2001	1300	42036
2019-03-01	23:00:00	2842	3019	1685	1250	1803	2270	692	2245	2075	1752	2491	1035	901	1028	1312	740	1878	1408	1070	31496
2019-03-02	00:00:00	2150	2263	1404	897	1201	1642	295	1676	1398	1204	1957	797	557	712	957	525	1242	909	1011	22797
2019-03-02	01:00:00	1778	1688	1076	682	864	1238	208	1304	1125	860	1610	611	368	617	791	358	902	614	858	17552
2019-03-02	02:00:00	1430	1315	958	575	601	951	187	962	808	608	1266	515	273	524	665	163	674	423	853	13751
2019-03-02	03:00:00	1220	1008	797	421	473	837	130	831	649	487	966	398	186	384	476	129	535	346	729	11002
2019-03-02	04:00:00	1033	899	708	408	414	629	143	657	660	408	820	312	181	327	428	149	458	309	826	9769
2019-03-02	05:00:00	883	907	648	393	459	599	188	599	582	464	785	300	160	262	360	190	466	341	755	9341
2019-03-02	06:00:00	1132	1261	766	560	804	924	535	865	961	810	1103	421	298	355	541	290	833	750	605	13814
2019-03-02	07:00:00	1885	2110	1210	927	1394	1617	732	1498	1490	1441	1597	629	497	498	672	504	1422	1214	565	21902
2019-03-02	08:00:00	2831	3114	1865	1365	2377	2389	1092	2240	2227	2367	2757	1068	962	972	1180	873	2226	1794	883	34582
2019-03-02	09:00:00	3685	4072	2417	1933	3275	3435	1392	3265	3061	3266	3654	1797	1596	1461	1761	1279	2881	2546	1192	47968
2019-03-02	10:00:00	3875	4401	2648	2380	3749	3894	1614	3747	3825	3714	3979	2143	1964	1777	2099	1510	3643	3081	1364	55407
2019-03-02	11:00:00	4544	5075	2701	2734	4553	4205	1676	4273	4332	4481	4207	2601	2392	2233	2542	1901	4048	3488	1331	63317
2019-03-02	12:00:00	4331	4768	2700	2888	5002	4843	1781	4701	4864	4963	4238	2699	2585	2385	2698	2037	4120	3896	1506	67005
2019-03-02	13:00:00	4276	4911	2789	2867	4794	5054	1705	4974	4809	4718	4389	2504	2497	2420	2756	2161	4369	3842	1585	67420
2019-03-02	14:00:00	4596	5267	2841	3026	4505	4915	1880	4782	4839	4507	4430	2582	2478	2305	2624	2122	4475	3873	1515	67562
2019-03-02	15:00:00	4409	5055	2880	2887	4538	4732	1834	4663	4490	4481	4307	2407	2389	2306	2693	2084	4367	3760	1500	65782
2019-03-02	16:00:00	4479	4943	2910	2831	4471	4508	1672	4412	4287	4429	4223	2236	2178	2114	2483	1920	4407	3584	1468	63555
2019-03-02	17:00:00	4225	4938	2450	2620	4211	4223	1490	4132	3893	4245	4045	2153	2142	2007	2336	1784	4089	3451	1369	59803
2019-03-02	18:00:00	4214	4812	2497	2468	4049	4165	1476	4047	3646	4026	4096	2095	2025	1990	2185	1539	4102	3194	1312	57938
2019-03-02	19:00:00	4403	5009	2575	2504	3980	4067	1327	4004	3676	3963	4333	2165	1968	2016	2222	1482	4051	3245	1351	58341
2019-03-02	20:00:00	4038	4561	2467	2248	3737	3684	1047	3489	3226	3655	3932	1982	1824	1912	2014	1195	3413	2769	1290	52483
2019-03-02	21:00:00	3634	3988	2146	1858	2872	3005	765	3031	2822	2866	3450	1584	1436	1522	1761	1029	2853	2131	1111	43864
2019-03-02	22:00:00	2929	3183	1806	1491	2320	2403	658	2338	2118	2287	2786	1216	1070	1130	1249	810	2268	1656	977	34695
2019-03-02	23:00:00	2473	2685	1443	1069	1812	1854	553	1906	1939	1774	2292	978	847	924	1080	546	1711	1342	688	27916
2019-03-03	00:00:00	2110	2305	1351	845	1283	1567	334	1605	1738	1277	1898	734	510	687	850	433	1280	1014	656	22477
2019-03-03	01:00:00	1761	1780	1116	691	965	1220	228	1234	1204	1000	1589	689	377	610	785	302	974	704	552	17781
2019-03-03	02:00:00	1446	1451	903	539	703	1055	193	1066	1067	694	1374	547	303	544	671	250	835	469	565	14675
2019-03-03	03:00:00	1378	1317	812	448	584	869	159	853	776	591	1137	463	224	440	528	182	709	396	607	12473
2019-03-03	04:00:00	1047	963	604	349	473	780	113	719	731	480	934	358	178	347	460	173	544	306	489	10048
2019-03-03	05:00:00	848	817	575	286	408	645	136	578	544	397	853	296	155	322	431	200	442	318	405	8656
2019-03-03	06:00:00	831	922	528	344	491	711	276	628	592	511	859	296	191	245	373	227	590	438	362	9415
2019-03-03	07:00:00	522	1225	648	470	716	920	400	837	787	712	1068	347	278	347	504	325	768	594	339	11807
2019-03-03	08:00:00	-1	1840	1081	800	1060	1282	530	1168	1088	1066	1685	537	398	455	685	452	1108	805	397	16436
2019-03-03	09:00:00	-1	2463	1424	1029	1442	1707	732	1601	1423	1495	2276	764	658	688	970	727	1473	1217	604	22692
2019-03-03	10:00:00	-1	3187	1691	1229	1704	2289	1044	2354	1951	1757	2690	915	777	875	1247	993	1977	1491	707	28877
2019-03-03	11:00:00	630	3797	2186	1751	2394	2783	1232	2766	2568	2412	3225	1105	1039	1010	1445	1316	2356	1892	888	36795
2019-03-03	12:00:00	3599	4324	2257	1921	2601	3182	1308	3144	3103	2623	3840	1455	1284	1374	1876	1539	2726	2142	1031	45329
2019-03-03	13:00:00	3825	4266	2382	2236	2885	3554	1599	3617	3385	2899	3863	1590	1490	1574	2044	1828	3073	2574	1144	49828
2019-03-03	14:00:00	4061	4913	2499	2372	3252	3968	1606	3922	3544	3224	4108	1706	1645	1639	2235	1909	3341	2649	1218	53811
2019-03-03	15:00:00	3990	4251	2519	2718	3520	4343	1654	4089	3766	3451	3909	1677	1706	1843	2627	2438	3689	2735	1187	56112
2019-03-03	16:00:00	4141	4601	2590	2559	3254	4183	1508	4083	3509	3224	3883	1664	1714	1681	2313	2203	3594	2845	1172	54721
2019-03-03	17:00:00	4300	4704	2249	2198	3263	4058	1610	3823	3340	3238	3924	1691	1589	1597	1961	1708	3398	2659	1116	52426
2019-03-03	18:00:00	4199	4604	2289	2368	3394	4181	1702	4023	3562	3468	3947	1769	1719	1730	2281	1960	3746	2898	1215	55055
2019-03-03	19:00:00	3582	4214	2257	2671	3550	4651	1691	4469	3731	3515	3952	1856	1804	1908	2555	2236	4039	3076	1245	57002
2019-03-03	20:00:00	4180	4667	2444	1998	3256	3741	1500	3452	3411	3247	3824	1715	1607	1670	2041	1338	3407	2699	1189	51386
2019-03-03	21:00:00	3535	3887	2085	1671	2629	3022	1098	2863	2486	2595	3153	1243	1181	1090	1532	1146	2563	2027	1117	40923
2019-03-03	22:00:00	2858	3077	1775	1346	1856	2392	796	2201	1946	1822	2651	994	802	968	1210	756	1908	1399	1034	31791
2019-03-03	23:00:00	1983	2131	1260	869	1227	1564	506	1410	1338	1223	1628	640	508	607	809	526	1182	938	858	21207
2019-03-04	00:00:00	1161	1214	889	547	710	861	222	806	748	684	984	369	341	344	487	276	754	524	799	12720
2019-03-04	01:00:00	692	767	493	310	380	531	115	477	398	388	600	223	158	229	290	201	438	290	733	7713
2019-03-04	02:00:00	398	412	324	187	218	286	101	275	303	224	350	120	119	123	162	73	211	168	719	4773
2019-03-04	03:00:00	355	347	287	160	187	262	95	226	227	186	308	107	74	99	123	37	189	153	1025	4447
2019-03-04	04:00:00	302	353	275	172	228	288	138	256	277	246	308	99	91	97	133	100	240	212	1135	4950
2019-03-04	05:00:00	522	644	446	307	478	428	272	413	481	493	570	241	191	161	280	217	462	465	1142	8213
2019-03-04	06:00:00	1682	1987	1043	819	1605	1548	1118	1435	1649	1616	1775	758	636	593	791	582	1748	1672	1103	24160
2019-03-04	07:00:00	3803	4153	2290	2057	3353	4224	2106	3958	3910	3404	4061	2230	1986	1623	2063	1694	3590	3657	1056	55218
2019-03-04	08:00:00	4970	5115	2548	3088	4542	6240	2492	5443	5380	4589	5215	3048	3155	2755	3197	2721	4127	4429	1712	74766
2019-03-04	09:00:00	4746	5212	2544	3258	4785	6238	2405	4806	5179	4749	4934	3221	3560	2829	3415	2749	3901	4187	1443	74161
2019-03-04	10:00:00	4781	5318	2450	2849	4370	6047	1908	5284	4901	4318	4856	2764	2640	2483	3057	2451	3850	3866	1282	69475
2019-03-04	11:00:00	4583	5109	2674	2896	4149	5527	1637	5081	4505	4125	4345	2366	2144	2255	2550	2134	3565	3732	1464	64841
2019-03-04	12:00:00	4579	5064	2506	2685	4250	5449	1635	4991	4617	4208	4224	2304	2264	2168	2388	1942	3546	3513	1593	63926
2019-03-04	13:00:00	4590	5056	2558	2814	4323	5444	1747	4983	4764	4340	4323	2121	2191	2097	2369	1872	3932	3672	1506	64702
2019-03-04	14:00:00	4509	5079	2534	2765	4280	5402	1892	5007	4844	4276	4352	2230	2216	2182	2593	2177	4074	3704	1568	65684
2019-03-04	15:00:00	4592	5226	2643	3042	4626	5819	2366	5017	5258	4626	4388	2367	2469	2275	2871	2548	4254	4051	1607	70045
2019-03-04	16:00:00	4341	4938	2626	3158	4980	6055	2583	5112	5364	4961	4668	2619	3157	2805	3407	2890	4584	4498	1625	74371
2019-03-04	17:00:00	4317	4894	2674	3157	4798	6109	2499	5502	5533	4811	5141	2977	3669	3245	3870	3131	4900	4445	1571	77243
2019-03-04	18:00:00	4224	4532	2485	3007	4904	6023	2252	5619	5441	4894	4454	2949	3577	3073	3580	2707	4569	4347	1582	74219
2019-03-04	19:00:00	4380	4904	2641	2820	4577	5214	1716	5041	4870	4543	4320	2656	2705	2564	2884	2207	4248	3889	1303	67482
2019-03-04	20:00:00	4160	4826	2595	2575	4027	4358	1516	4219	4048	3987	3994	2453	2283	2054	2326	1609	3584	3240	1289	59143
2019-03-04	21:00:00	3398	3759	2164	1962	3090	3418	1014	3242	3270	3076	3124	1932	1713	1670	1920	1172	2804	2419	1181	46328
2019-03-04	22:00:00	2636	2951	1804	1537	2070	2481	826	2364	2311	2086	2576	1386	1177	1233	1423	832	2099	1777	830	34399
2019-03-04	23:00:00	1967	2111	1275	954	1369	1792	576	1657	1663	1372	1806	863	699	833	984	505	1390	1173	772	23761
2019-03-05	00:00:00	1095	1266	797	540	710	957	208	965	932	702	1030	463	348	471	552	308	705	539	535	13123
2019-03-05	01:00:00	637	653	494	312	356	549	123	523	628	361	614	250	210	272	358	210	405	291	325	7571
2019-03-05	02:00:00	472	466	374	208	234	307	95	305	313	237	386	165	135	164	202	56	231	189	191	4730
2019-03-05	03:00:00	320	313	330	185	185	268	97	265	229	182	297	98	80	103	144	50	205	132	480	3963
2019-03-05	04:00:00	329	320	339	211	234	291	160	244	314	232	267	107	95	94	130	82	244	196	505	4394
2019-03-05	05:00:00	466	575	461	314	413	399	265	390	582	423	514	205	161	150	231	176	437	419	322	6903
2019-03-05	06:00:00	1583	1911	1019	817	1475	1445	1058	1343	1693	1543	1691	751	602	548	736	598	1764	1666	767	23010
2019-03-05	07:00:00	3746	4243	2208	2162	3511	4285	2092	4058	3911	3588	4301	2165	1936	1755	2158	1695	3682	3691	1162	56349
2019-03-05	08:00:00	4927	5278	2666	3082	4478	6297	2435	5629	5230	4431	5426	3193	3246	2891	3264	2727	4132	4244	1428	75004
2019-03-05	09:00:00	4850	5208	2589	3067	4520	6406	2235	5662	5054	4545	5171	3211	3272	2931	3513	2772	3828	4160	1533	74527
2019-03-05	10:00:00	4819	5076	2319	2922	4190	5875	1888	5358	5004	4138	4793	2630	2740	2522	3067	2412	3811	3902	1709	69175
2019-03-05	11:00:00	4362	5053	2603	2714	4129	5640	1593	5236	4726	4049	4507	2177	2222	2222	2624	2082	3799	3623	1119	64480
2019-03-05	12:00:00	4573	5210	2611	2830	4099	5516	1579	5076	4644	4121	4607	2105	2092	2145	2543	2002	3893	3650	1486	64782
2019-03-05	13:00:00	4450	5104	2576	2821	4197	5513	1616	5019	4801	4210	4534	2094	2229	2163	2594	2069	3978	3569	1512	65049
2019-03-05	14:00:00	4457	5093	2516	2804	4193	5652	1866	5133	4869	4196	4588	2215	2273	2220	2560	2167	4116	3728	1724	66370
2019-03-05	15:00:00	4493	5147	2632	2985	4419	5919	2282	5446	5203	4488	4576	2325	2493	2404	2890	2403	4457	4041	1538	70141
2019-03-05	16:00:00	4291	4822	2705	3107	4763	6495	2474	5617	5355	4762	4945	2699	3257	3056	3653	2877	4390	4385	-1	73652
2019-03-05	17:00:00	4123	4621	2601	3091	4905	6281	2483	5759	5527	4855	4941	2730	3717	3299	3952	2979	4937	4242	27	75070
2019-03-05	18:00:00	4293	4558	2710	3091	4692	6005	2200	5595	5314	4727	4777	2913	3775	3228	3795	2887	4572	4313	1432	74877
2019-03-05	19:00:00	4591	4969	2495	2836	4614	5490	1668	5246	4971	4625	4528	2867	2980	2693	2929	2084	4494	3974	1492	69546
2019-03-05	20:00:00	4157	4680	2567	2515	3898	4459	1402	4461	4031	3885	4086	2305	2222	2149	2309	1490	3646	3143	1278	58683
2019-03-05	21:00:00	3731	4049	2248	2136	3209	3619	978	3383	3083	3077	3419	1916	1687	1690	1814	1173	2962	2445	1161	47780
2019-03-05	22:00:00	2920	3263	2058	1660	2183	2800	834	2638	2491	2178	2758	1382	1162	1307	1510	801	2304	1869	996	37114
2019-03-05	23:00:00	2023	2164	1448	1002	1446	1754	538	1666	1739	1409	1890	974	742	885	1008	513	1388	1134	844	24567
2019-03-06	00:00:00	1274	1340	954	603	817	1113	222	1043	986	832	1181	573	448	559	626	282	813	688	584	14938
2019-03-06	01:00:00	730	736	518	287	438	602	137	568	578	434	683	307	232	309	390	173	401	317	309	8149
2019-03-06	02:00:00	496	453	460	223	219	331	82	346	316	221	391	176	123	181	207	70	251	185	273	5004
2019-03-06	03:00:00	398	350	405	203	194	246	96	239	283	194	325	135	93	124	138	54	200	148	199	4024
2019-03-06	04:00:00	355	356	453	233	226	278	136	264	283	224	266	103	69	94	131	89	236	184	217	4197
2019-03-06	05:00:00	522	609	519	359	429	388	249	400	467	437	549	218	166	167	268	214	456	406	222	7045
2019-03-06	06:00:00	1573	1904	1175	930	1494	1439	1090	1398	1781	1570	1751	712	630	560	796	573	1748	1611	755	23490
2019-03-06	07:00:00	3763	4300	2388	2182	3463	4286	2113	4017	3929	3480	4111	2133	1925	1613	2138	1707	3762	3586	1401	56297
2019-03-06	08:00:00	4740	4990	2450	3019	4401	6336	2547	5730	5215	4394	5215	3058	3392	2740	3304	2658	4232	4322	1298	74041
2019-03-06	09:00:00	4649	5190	2270	2994	4530	6401	2257	5729	5240	4518	5055	3298	3505	3020	3411	2666	3884	4299	1296	74212
2019-03-06	10:00:00	4543	4956	2365	2874	3996	6013	1816	5500	4999	3981	4983	2637	2463	2466	3022	2469	3652	3783	1503	68021
2019-03-06	11:00:00	4462	5053	2607	2716	4132	5641	1686	5164	4638	4126	4577	2265	2243	2187	2678	2011	3792	3642	1564	65184
2019-03-06	12:00:00	4558	5212	2605	2675	4088	5587	1587	5135	4516	4083	4594	2123	2159	2190	2530	1821	3631	3569	1591	64254
2019-03-06	13:00:00	4543	5103	2543	2696	4139	5418	1624	5032	4663	4162	4547	2226	2228	2224	2469	1934	3902	3741	1422	64616
2019-03-06	14:00:00	4471	5187	2570	2814	4232	5607	1839	5225	4825	4241	4694	2129	2232	2241	2792	2076	4191	3818	1531	66715
2019-03-06	15:00:00	4544	5110	2622	2932	4524	6043	2324	5472	5125	4543	4877	2293	2477	2384	2978	2398	4431	4081	1537	70695
2019-03-06	16:00:00	4368	4873	2661	3097	4615	6412	2414	5752	5497	4662	4872	2616	3148	2956	3710	3028	4815	4443	1471	75410
2019-03-06	17:00:00	4220	4656	2590	3165	4847	6094	2522	5670	5292	4818	5106	3147	3576	3180	3881	3008	4843	4227	1664	76506
2019-03-06	18:00:00	4491	4882	2666	3097	4800	5979	2336	5657	5424	4842	5055	2935	3772	3488	4010	2983	4464	4126	1683	76690
2019-03-06	19:00:00	4481	5023	2615	2974	4655	5584	1727	5330	4676	4635	4686	2742	2947	2778	3058	2196	4349	3802	1294	69552
2019-03-06	20:00:00	4088	4716	2413	2545	3968	4470	1552	4336	4082	3915	4048	2316	2329	2140	2375	1550	3577	3159	1377	58956
2019-03-06	21:00:00	3678	4180	2185	2103	3111	3651	972	3502	3219	3086	3498	1853	1648	1647	1917	1198	2963	2467	1377	48255
2019-03-06	22:00:00	2820	3269	1948	1570	2346	2834	893	2850	2577	2272	2739	1349	1264	1332	1515	906	2211	1974	1125	37794
2019-03-06	23:00:00	1976	2259	1319	1060	1386	1840	616	1811	2007	1369	1904	915	763	844	1066	601	1437	1135	704	25012
2019-03-07	00:00:00	1288	1367	896	581	841	1116	223	1106	1000	837	1175	526	433	501	620	319	761	682	500	14772
2019-03-07	01:00:00	791	834	606	373	464	623	126	585	538	472	719	301	218	299	402	209	441	345	285	8631
2019-03-07	02:00:00	461	473	348	203	257	360	93	325	358	249	450	177	131	168	225	90	283	217	236	5104
2019-03-07	03:00:00	357	350	306	210	205	275	102	276	345	204	346	140	101	142	188	47	209	149	248	4200
2019-03-07	04:00:00	348	369	343	229	228	310	142	291	241	238	312	115	102	129	145	82	215	205	235	4279
2019-03-07	05:00:00	501	588	503	351	470	430	314	423	499	459	562	200	168	145	237	199	459	414	266	7188
2019-03-07	06:00:00	1627	1948	1157	911	1519	1519	1098	1477	1797	1551	1732	773	638	575	821	568	1766	1666	480	23623
2019-03-07	07:00:00	3905	4421	2451	2255	3449	4243	2101	4021	4075	3544	4345	2185	1965	1698	2162	1700	3765	3721	1330	57336
2019-03-07	08:00:00	4672	5244	2714	3124	4414	6268	2603	5599	5192	4436	5336	3150	3347	2897	3389	2720	4257	4282	1620	75264
2019-03-07	09:00:00	4717	5228	2338	3053	4395	6462	2224	5590	5330	4378	5148	3169	3218	2863	3426	2674	3908	4271	1372	73764
2019-03-07	10:00:00	4720	5272	2486	2890	4006	6041	1798	5489	4908	3959	4832	2723	2528	2430	2841	2323	3813	3769	1538	68366
2019-03-07	11:00:00	4681	5131	2544	2730	4127	5597	1668	5172	4672	4067	4721	2433	2189	2252	2737	2222	3828	3761	1418	65950
2019-03-07	12:00:00	4508	5159	2632	2796	4258	5584	1609	5214	4824	4200	4564	2250	2109	2252	2545	2048	3835	3638	1478	65503
2019-03-07	13:00:00	4590	5216	2618	2870	4370	5718	1700	5229	4789	4370	4617	2152	2226	2215	2704	2082	4070	3718	1463	66717
2019-03-07	14:00:00	4451	4987	2579	2809	4485	5729	1907	5151	4771	4418	4698	2314	2494	2308	2930	2356	4119	3766	1556	67828
2019-03-07	15:00:00	4623	5114	2722	3025	4599	6243	2297	5603	5164	4495	4783	2274	2544	2448	3006	2417	4428	4148	1548	71481
2019-03-07	16:00:00	4389	4836	2583	3148	4913	6471	2599	5776	5304	4940	5016	2764	3353	3002	3771	2938	4512	4384	1519	76218
2019-03-07	17:00:00	4219	4560	2688	3181	4669	6273	2581	5726	5284	4690	4922	2890	3601	3347	4080	3215	4902	4300	1613	76741
2019-03-07	18:00:00	4483	4825	2730	3105	4803	6234	2358	5798	5308	4832	4998	3008	3591	3288	3737	2889	4849	4349	1703	76888
2019-03-07	19:00:00	4588	5165	2595	2905	4783	5822	1773	5542	5032	4764	4775	2850	3086	2776	3143	2257	4677	4229	1392	72154
2019-03-07	20:00:00	4437	5001	2573	2698	4393	4910	1651	4774	4533	4367	4430	2492	2458	2281	2522	1643	3954	3545	1381	64043
2019-03-07	21:00:00	3838	4201	2377	2211	3435	3942	1120	3706	3374	3330	3509	1981	1794	1804	1916	1256	3106	2676	1343	50919
2019-03-07	22:00:00	3133	3504	2155	1761	2428	3233	940	3187	3011	2426	2857	1383	1293	1367	1537	939	2435	2157	1080	40826
2019-03-07	23:00:00	2429	2598	1624	1241	1718	2056	692	1980	1984	1681	2260	1097	921	1015	1210	611	1703	1324	981	29125
2019-03-08	00:00:00	1460	1536	1031	684	940	1267	269	1279	1125	923	1313	595	439	553	702	373	834	747	767	16837
2019-03-08	01:00:00	1066	995	833	476	558	852	165	883	822	571	981	437	301	407	555	281	530	417	618	11748
2019-03-08	02:00:00	743	679	644	321	289	444	112	453	329	297	576	229	135	246	296	74	298	202	475	6842
2019-03-08	03:00:00	505	475	467	264	231	350	114	356	405	228	431	156	103	145	189	62	272	196	234	5183
2019-03-08	04:00:00	491	471	517	314	262	329	124	329	359	272	384	162	98	173	189	85	261	243	192	5255
2019-03-08	05:00:00	631	723	646	441	511	509	297	500	549	519	620	239	190	219	298	214	491	509	218	8324
2019-03-08	06:00:00	1755	2073	1327	1119	1512	1530	1135	1472	1780	1583	1819	792	672	620	800	624	1863	1658	608	24742
2019-03-08	07:00:00	3703	4342	2451	2197	3388	4264	2123	3983	4022	3463	4178	2149	1936	1742	2142	1626	3560	3722	1209	56200
2019-03-08	08:00:00	4991	5375	2864	3240	4402	6313	2538	5616	5132	4384	5505	3234	3243	2833	3353	2705	4241	4283	2002	76254
2019-03-08	09:00:00	4765	5269	2552	3259	4478	6223	2126	5644	5181	4414	5305	3109	3252	2955	3463	2789	3855	4029	1342	74010
2019-03-08	10:00:00	4755	5144	2607	2850	4341	5894	1866	5485	4954	4327	5048	2674	2628	2479	3138	2442	3943	3786	1124	69485
2019-03-08	11:00:00	4715	5311	2738	2835	4280	5665	1715	5320	4768	4295	4946	2377	2373	2406	2858	2349	4004	3894	1211	68060
2019-03-08	12:00:00	4731	5283	2653	2828	4576	5872	1750	5472	4950	4565	4948	2358	2395	2474	2963	2275	4195	3895	1174	69357
2019-03-08	13:00:00	4695	5314	2723	3010	4655	5935	1833	5516	5064	4667	4922	2460	2477	2434	2722	2224	4339	4004	1610	70604
2019-03-08	14:00:00	4364	5202	2620	2947	4728	6161	2181	5605	5182	4671	5050	2501	2573	2608	3200	2675	4504	4185	1970	72927
2019-03-08	15:00:00	4382	4822	2635	3105	4743	6510	2686	5722	5263	4796	4845	2520	2975	2804	3509	2972	4789	4490	1517	75085
2019-03-08	16:00:00	4233	4753	2689	3126	4905	6572	2720	5743	5395	4886	4943	2766	3592	3272	3914	3160	5047	4359	1203	77278
2019-03-08	17:00:00	3852	4397	2757	3189	4704	6207	2827	5684	5356	4672	5081	2938	3872	3580	4126	3314	4938	4105	1602	77201
2019-03-08	18:00:00	4147	4816	2644	3089	4791	6216	2411	5709	5354	4782	5128	2748	3772	3536	3871	3071	4882	4239	1886	77092
2019-03-08	19:00:00	4221	4801	2761	3095	4758	5946	2193	5635	5149	4792	4866	2707	3352	3013	3296	2559	4837	4090	1470	73541
2019-03-08	20:00:00	4321	5283	2580	2787	4636	5220	1658	5225	4732	4636	4690	2593	2558	2383	2811	1932	4535	3804	1402	67786
2019-03-08	21:00:00	3977	4650	2424	2367	3688	4409	1201	4357	3770	3617	4089	2028	1953	1938	2224	1388	3563	2915	1445	56003
2019-03-08	22:00:00	3556	3932	2315	1970	2779	3532	1022	3741	3170	2738	3439	1522	1463	1496	1852	1210	2877	2361	1150	46125
2019-03-08	23:00:00	3054	3305	1761	1410	2051	2541	711	2408	2196	2017	2725	1198	912	1190	1363	776	2139	1433	865	34055
2019-03-09	00:00:00	2246	2383	1381	952	1362	1638	348	1732	1530	1327	2108	848	623	807	1010	489	1393	929	710	23816
2019-03-09	01:00:00	1760	1748	1144	688	950	1219	205	1345	1259	923	1683	644	409	647	878	377	931	659	561	18030
2019-03-09	02:00:00	1340	1220	943	518	606	920	141	986	855	596	1133	423	232	436	514	158	696	355	407	12479
2019-03-09	03:00:00	1063	995	722	429	457	728	113	776	627	452	966	359	165	345	425	100	495	342	351	9910
2019-03-09	04:00:00	910	850	662	366	398	643	127	597	566	404	775	282	161	284	355	110	469	263	365	8587
2019-03-09	05:00:00	837	894	618	403	472	635	185	594	500	469	786	273	155	262	358	185	439	372	426	8863
2019-03-09	06:00:00	1180	1337	850	566	737	894	583	814	921	748	1113	442	284	377	510	350	955	715	415	13791
2019-03-09	07:00:00	1797	2081	1163	888	1408	1655	742	1475	1452	1412	1753	689	542	590	738	559	1430	1172	601	22147
2019-03-09	08:00:00	2724	3091	1839	1405	2213	2389	1119	2215	2214	2242	2836	1123	990	967	1213	965	2231	1771	1153	34700
2019-03-09	09:00:00	3722	4354	2474	2006	3294	3640	1390	3333	3233	3306	3911	1791	1707	1606	1947	1389	3131	2679	1014	49927
2019-03-09	10:00:00	4046	4790	2581	2645	3835	4068	1721	3947	3889	3878	4267	2186	1990	2047	2263	1701	3845	3242	1003	57944
2019-03-09	11:00:00	4300	4908	2865	2812	4450	4739	1752	4681	4405	4426	4642	2520	2412	2256	2526	1945	4337	3643	1442	65061
2019-03-09	12:00:00	4319	5186	2908	2963	4613	5063	1682	4924	4680	4561	4782	2676	2538	2381	2754	2102	4509	3814	1636	68091
2019-03-09	13:00:00	4301	5090	2762	3034	4432	5269	1715	5191	4822	4414	4844	2620	2407	2342	2858	2243	4502	3905	1527	68278
2019-03-09	14:00:00	4099	4803	2845	3113	4393	5258	1767	5178	4693	4390	4649	2475	2503	2565	2983	2333	4511	3854	1599	68011
2019-03-09	15:00:00	4324	4978	2712	2889	4438	5507	1699	5300	4909	4476	4542	2446	2556	2700	2993	2417	4639	3999	1533	69057
2019-03-09	16:00:00	3769	5200	2731	2674	4501	4910	1448	4810	4414	4519	4689	2106	2257	2114	2688	2085	4302	3713	1407	64337
2019-03-09	17:00:00	4276	5051	2582	2770	4387	4292	1462	4259	4079	4345	4134	2240	2206	2095	2281	1755	4143	3532	1414	61303
2019-03-09	18:00:00	4009	4789	2618	2621	4190	4365	1456	4336	3776	4254	4160	2230	2229	2104	2523	1965	4437	3483	1605	61150
2019-03-09	19:00:00	4160	4972	2584	2627	4332	5008	1339	5030	4062	4294	4522	2283	2291	2167	2585	1863	4496	3480	1315	63410
2019-03-09	20:00:00	4029	4607	2602	2337	3611	3778	1109	3713	3369	3564	3999	1943	1784	1894	2126	1284	3652	2768	1229	53398
2019-03-09	21:00:00	3756	4083	2195	1893	3012	3243	796	3159	2902	2967	3696	1647	1403	1557	1826	1104	3226	2369	961	45795
2019-03-09	22:00:00	3046	3463	2011	1517	2301	2617	662	2783	2303	2269	3139	1331	1007	1228	1486	847	2585	1820	967	37382
2019-03-09	23:00:00	2540	2759	1662	1193	1657	2076	545	2107	1650	1624	2464	1031	754	984	1173	626	1966	1274	915	29000
2019-03-10	00:00:00	1893	2094	1235	854	1364	1449	333	1400	1284	1370	1922	795	715	813	918	403	1662	973	592	22069
2019-03-10	01:00:00	1737	1691	1262	687	1116	1200	196	1291	1261	1150	1632	785	755	757	787	342	1127	783	542	19101
2019-03-10	02:00:00	1435	1349	932	527	734	872	158	937	911	710	1279	595	389	573	671	242	689	461	530	13994
2019-03-10	03:00:00	1173	990	875	430	454	791	106	746	801	452	926	426	226	417	515	137	553	335	522	10875
2019-03-10	04:00:00	932	853	620	321	394	671	84	655	566	408	845	332	193	348	451	148	422	258	493	8994
2019-03-10	05:00:00	771	693	530	278	328	520	95	517	545	325	736	256	116	241	391	184	357	262	537	7682
2019-03-10	06:00:00	717	784	452	279	418	587	287	556	770	431	760	300	162	257	383	200	551	422	472	8788
2019-03-10	07:00:00	959	1105	575	425	685	887	399	798	870	666	943	319	224	272	448	332	715	555	338	11515
2019-03-10	08:00:00	1603	1782	1129	873	1070	1334	587	1279	1186	1085	1742	512	391	493	707	513	1120	906	464	18776
2019-03-10	09:00:00	2142	2449	1638	1163	1603	1841	795	1778	1604	1543	2388	838	690	706	1106	781	1413	1201	611	26290
2019-03-10	10:00:00	2424	2837	1730	1340	1763	2401	1111	2370	1990	1794	2746	953	800	904	1263	961	1941	1570	693	31591
2019-03-10	11:00:00	3138	3736	2138	1720	2271	3025	1391	3179	2735	2308	3351	1160	1028	1044	1551	1273	2438	1941	860	40287
2019-03-10	12:00:00	3548	4123	2145	1912	2744	3520	1258	3512	3110	2777	3816	1326	1181	1361	1894	1671	2772	2250	802	45722
2019-03-10	13:00:00	4011	4620	2454	2272	2931	4094	1554	4075	3249	2939	4139	1663	1439	1487	2175	1778	3093	2614	1003	51590
2019-03-10	14:00:00	4036	4488	2367	2304	3328	4087	1593	3960	3596	3350	4093	1552	1501	1528	2297	1985	3311	2679	1199	53254
2019-03-10	15:00:00	2723	3410	2184	2233	3290	4451	1514	4512	3668	3274	3892	1711	1669	1766	2708	2368	3449	2837	1125	52784
2019-03-10	16:00:00	4133	4773	2347	2232	3241	4781	1584	4710	3654	3280	4241	1714	1668	1686	2336	1908	3657	2914	1204	56063
2019-03-10	17:00:00	4230	4749	2532	2137	3418	4416	1555	4223	3525	3431	4182	1770	1678	1579	2144	1571	3540	2881	1227	54788
2019-03-10	18:00:00	4259	4736	2505	2168	3364	4149	1759	3865	3445	3400	4430	1696	1631	1715	2380	1649	3652	2703	1271	54777
2019-03-10	19:00:00	4330	4888	2461	2241	3545	4189	1568	4043	3546	3566	4645	1910	1778	1716	2299	1685	3899	2793	1343	56445
2019-03-10	20:00:00	4006	4379	2398	2025	3191	3937	1389	3948	3333	3206	3956	1639	1555	1507	1939	1310	3326	2644	1235	50923
2019-03-10	21:00:00	3505	3839	2104	1671	2424	2925	1080	2784	2501	2352	3201	1296	1115	1156	1593	1091	2493	1909	1334	40373
2019-03-10	22:00:00	2805	3331	1683	1321	2056	2147	838	2058	2089	1999	2909	1049	877	962	1346	849	2011	1500	987	32817
2019-03-10	23:00:00	2052	2228	1335	878	1235	1533	485	1400	1359	1241	1795	774	580	691	868	458	1252	987	789	21940
2019-03-11	00:00:00	1142	1235	802	500	711	892	220	840	853	713	1025	417	324	422	527	252	690	561	571	12697
2019-03-11	01:00:00	710	666	528	304	432	586	131	553	513	420	674	256	194	235	365	220	114	295	681	7877
2019-03-11	02:00:00	393	410	256	171	223	353	84	295	340	221	358	127	97	118	161	55	120	160	382	4324
2019-03-11	03:00:00	347	401	261	162	250	325	91	314	267	253	373	129	97	112	171	84	123	127	427	4314
2019-03-11	04:00:00	355	395	237	168	291	358	136	275	314	288	334	128	97	118	163	88	260	236	362	4603
2019-03-11	05:00:00	516	623	432	283	456	465	271	448	534	466	554	217	195	175	288	214	441	443	846	7867
2019-03-11	06:00:00	1607	1898	1095	809	1511	1574	1145	1481	1701	1579	1652	727	606	578	821	625	1616	1632	941	23598
2019-03-11	07:00:00	3711	4262	2316	2030	3412	4187	1988	3916	3871	3499	4157	2170	1970	1634	2099	1679	3604	3598	1049	55152
2019-03-11	08:00:00	4733	5243	2787	3050	4334	6262	2503	5534	5030	4314	5398	3249	3074	2763	3365	2809	4144	4142	1517	74251
2019-03-11	09:00:00	4579	4865	2526	2913	4477	6138	2312	4471	5129	4430	4997	3175	3120	2790	3385	2838	3809	4156	1578	71688
2019-03-11	10:00:00	4409	4949	2606	2863	4298	5736	2056	4766	4230	4246	4842	3048	2890	2656	3270	2446	3572	3487	1525	67895
2019-03-11	11:00:00	4327	4759	2423	2672	4107	5723	1735	5362	5003	4103	4855	2356	2171	2241	2838	2303	3961	3645	1637	66221
2019-03-11	12:00:00	4212	4963	2594	2649	4407	5777	1666	5295	4650	4387	4647	2331	2159	2138	2526	2035	3866	3581	1460	65343
2019-03-11	13:00:00	4238	4882	2571	2827	4356	5514	1767	5099	4841	4348	4495	2431	2306	2255	2530	2055	3903	3679	1706	65803
2019-03-11	14:00:00	4126	4866	2570	2794	4292	5689	1857	5051	4857	4249	4638	2389	2402	2297	2745	2118	4178	3877	1495	66490
2019-03-11	15:00:00	4188	5112	2799	3026	4521	5934	2450	5360	5242	4604	4743	2426	2487	2407	2907	2453	4388	4109	1580	70736
2019-03-11	16:00:00	3623	4400	2546	3047	4673	6454	2591	5723	5475	4610	4784	2828	3198	2837	3747	3057	4931	4454	1599	74577
2019-03-11	17:00:00	3350	3876	2357	3032	4799	6211	2654	5722	5467	4745	4141	3212	3632	3165	3938	3123	4722	4517	1584	74247
2019-03-11	18:00:00	3660	4042	2314	2747	4629	5855	2115	5296	5068	4613	3928	2949	3426	3014	3453	2753	4523	4237	1077	69699
2019-03-11	19:00:00	4051	4645	2493	2880	4638	5639	1688	5275	4861	4601	4469	2861	2921	2647	3042	2240	4297	3913	1136	68297
2019-03-11	20:00:00	4023	4458	2431	2431	3860	4421	1423	4400	4118	3812	3866	2524	2210	2158	2328	1510	3604	3249	1291	58117
2019-03-11	21:00:00	3377	3698	1928	1866	2961	3351	950	3323	3326	2892	3194	1827	1612	1648	1738	953	2737	2405	1220	45006
2019-03-11	22:00:00	2596	2895	1716	1480	2121	2470	876	2352	2322	2079	2499	1371	1160	1213	1304	746	2017	1761	1041	34019
2019-03-11	23:00:00	1814	1969	1243	918	1227	1632	527	1551	1714	1218	1664	828	721	818	940	472	1357	1072	862	22547
2019-03-12	00:00:00	1040	1169	737	522	715	929	208	934	858	710	1026	488	374	433	577	279	650	538	723	12910
2019-03-12	01:00:00	566	615	449	272	383	499	126	473	561	378	625	259	198	238	362	221	306	281	629	7441
2019-03-12	02:00:00	329	357	256	175	215	288	94	273	306	220	278	133	106	137	147	47	215	169	196	3941
2019-03-12	03:00:00	286	283	274	162	172	247	83	214	205	172	246	104	70	91	127	49	173	150	232	3340
2019-03-12	04:00:00	276	305	233	176	229	274	139	263	294	229	279	110	82	110	145	80	204	204	334	3966
2019-03-12	05:00:00	435	550	437	307	414	434	264	419	541	419	482	204	174	133	230	170	434	409	221	6677
2019-03-12	06:00:00	1596	1890	1095	803	1504	1510	1091	1451	1701	1536	1678	746	633	540	724	548	1732	1678	596	23052
2019-03-12	07:00:00	3691	4158	2291	2061	3316	4247	2072	4000	3930	3368	4204	2354	1990	1655	2225	1642	3517	3631	1246	55598
2019-03-12	08:00:00	4657	5180	2715	3142	4355	6386	2664	5710	5292	4359	5313	3453	3329	2816	3350	2624	4168	4379	1871	75763
2019-03-12	09:00:00	4707	5056	2525	3128	4503	6507	2349	5651	5126	4493	5120	3468	3317	2890	3479	2791	3753	4336	1600	74799
2019-03-12	10:00:00	4448	4969	2508	2800	4094	5921	1830	5469	5008	4077	4862	2880	2708	2703	3288	2403	3709	4002	1127	68806
2019-03-12	11:00:00	4336	5074	2543	2691	4229	5458	1706	5211	4637	4195	4732	2400	2259	2336	2810	2051	3771	3667	1379	65485
2019-03-12	12:00:00	4340	5151	2596	2829	4216	5663	1531	5227	4638	4161	4671	2258	2217	2170	2547	2053	3764	3633	1460	65125
2019-03-12	13:00:00	4375	5064	2559	2793	4306	5715	1734	5208	4764	4271	4536	2331	2212	2224	2563	2061	3913	3680	1614	65923
2019-03-12	14:00:00	4454	5168	2605	2813	4202	5675	1892	5348	4897	4225	4589	2457	2397	2253	2695	2153	4087	3771	1527	67208
2019-03-12	15:00:00	4563	5143	2645	3049	4687	6186	2379	5403	5166	4695	4761	2522	2643	2373	3015	2410	4598	4080	1526	71844
2019-03-12	16:00:00	4426	4942	2621	3100	4890	6411	2522	5815	5414	4836	5033	2839	3356	2939	3733	2782	4489	4500	1590	76238
2019-03-12	17:00:00	4248	4696	2752	3288	5027	6202	2588	5727	5494	5027	5179	3121	3702	3216	4088	3012	4836	4391	1582	78176
2019-03-12	18:00:00	4327	4730	2606	2929	4891	6056	2251	5640	5436	4932	4662	3143	3683	3202	3674	2684	4692	4175	1682	75395
2019-03-12	19:00:00	4320	4700	2482	2791	4515	5491	1758	5290	4858	4478	4441	2786	2820	2560	2873	2084	4379	3992	1540	68158
2019-03-12	20:00:00	4154	4645	2496	2749	4117	4503	1490	4478	4112	4031	4112	2465	2392	2229	2398	1567	3652	3149	1493	60232
2019-03-12	21:00:00	3586	3992	2110	2030	3057	3567	1019	3498	3134	3063	3209	1961	1737	1592	1840	1118	2900	2466	1363	47242
2019-03-12	22:00:00	2884	3135	1836	1554	2138	2508	941	2403	2370	2124	2557	1419	1192	1196	1263	719	2137	1789	1082	35247
2019-03-12	23:00:00	1937	2214	1328	997	1406	1732	512	1622	1706	1354	1764	970	738	854	971	518	1321	1163	805	23912
2019-03-13	00:00:00	1223	1365	852	601	826	1128	226	1092	1015	829	1159	583	416	503	609	305	786	668	510	14696
2019-03-13	01:00:00	660	723	506	313	379	630	142	631	569	373	639	319	225	283	392	203	400	332	249	7968
2019-03-13	02:00:00	436	472	291	206	239	378	83	358	354	238	409	173	114	157	221	55	253	201	126	4764
2019-03-13	03:00:00	306	291	247	148	169	265	97	239	246	167	279	137	84	121	140	40	196	129	118	3419
2019-03-13	04:00:00	270	297	275	189	247	286	131	288	344	253	271	116	95	78	113	73	223	219	117	3885
2019-03-13	05:00:00	469	568	438	318	441	416	265	396	460	437	533	206	160	163	267	207	402	390	166	6702
2019-03-13	06:00:00	1549	1915	1057	811	1456	1521	1081	1430	1690	1460	1692	771	622	538	778	592	1730	1644	497	22834
2019-03-13	07:00:00	3826	4349	2351	2099	3396	4356	2193	4199	3952	3539	4293	2311	2009	1672	2168	1639	3771	3785	1418	57326
2019-03-13	08:00:00	4738	5127	2815	3281	4500	6379	2602	5528	5272	4453	5344	3483	3347	2786	3374	2794	4216	4344	1745	76128
2019-03-13	09:00:00	4905	5213	2462	3022	4393	6411	2259	5666	5104	4437	5075	3423	3347	3005	3560	2750	3955	4201	1711	74899
2019-03-13	10:00:00	4630	5254	2563	2753	4193	5966	1773	5396	4741	4170	4889	2721	2464	2507	2969	2259	3699	3932	1406	68285
2019-03-13	11:00:00	4529	5164	2592	2770	4159	5757	1648	5230	4588	4158	4624	2373	2199	2106	2534	1871	3714	3699	1370	65085
2019-03-13	12:00:00	4294	5048	2537	2706	4092	5675	1659	5285	4665	4134	4484	2331	2146	2178	2478	1842	3850	3581	1501	64486
2019-03-13	13:00:00	4590	5201	2572	2710	4266	5591	1676	5182	4783	4268	4436	2354	2219	2262	2549	1919	3888	3822	1524	65812
2019-03-13	14:00:00	4422	5302	2436	2812	4279	5574	1865	5035	4874	4253	4659	2300	2296	2258	2562	2057	4121	3805	1563	66473
2019-03-13	15:00:00	4554	5173	2547	2884	4708	6004	2214	5373	5229	4663	4698	2421	2525	2381	2846	2272	4573	4072	1611	70748
2019-03-13	16:00:00	4502	4926	2635	3176	4885	6417	2536	5898	5539	4859	5019	2913	3176	2869	3523	2887	4499	4437	1602	76298
2019-03-13	17:00:00	4334	4771	2728	3250	5065	6299	2672	5695	5464	5093	4986	3125	3603	3370	4087	2990	4974	4326	1712	78544
2019-03-13	18:00:00	4334	4940	2487	2915	4967	5929	2254	5547	5402	4892	4851	3158	3540	3133	3579	2575	4735	4416	1767	75421
2019-03-13	19:00:00	4619	5127	2588	2991	4544	5123	1716	4926	4807	4545	4758	2735	2889	2519	2973	2035	4351	3847	1438	68531
2019-03-13	20:00:00	4299	4861	2530	2575	3961	4476	1453	4379	4172	3898	4221	2546	2307	2071	2418	1597	3757	3243	1359	60123
2019-03-13	21:00:00	3637	3998	2176	2093	3109	3563	1011	3485	3077	3038	3436	1960	1688	1710	1867	1143	2752	2446	1346	47535
2019-03-13	22:00:00	2866	3172	1873	1590	2363	2511	862	2446	2429	2364	2678	1457	1272	1208	1406	850	2226	1931	1168	36672
2019-03-13	23:00:00	2034	2252	1288	979	1493	1728	576	1689	1732	1447	1917	983	721	851	1071	565	1419	1173	889	24807
2019-03-14	00:00:00	1504	1591	1009	688	873	1131	193	1158	995	859	1296	643	443	594	685	307	865	656	784	16274
2019-03-14	01:00:00	788	821	564	366	474	685	128	677	628	473	778	350	281	313	407	195	411	381	549	9269
2019-03-14	02:00:00	498	515	408	223	234	377	124	385	389	234	465	187	124	172	250	99	270	193	270	5417
2019-03-14	03:00:00	383	373	330	189	217	320	101	334	271	217	335	155	111	156	169	58	202	193	259	4373
2019-03-14	04:00:00	335	339	293	202	229	337	149	316	338	237	306	133	106	104	167	83	248	230	220	4372
2019-03-14	05:00:00	477	586	433	319	422	429	330	413	512	447	538	198	172	145	260	211	437	405	252	6986
2019-03-14	06:00:00	1618	1898	1111	814	1480	1536	1141	1422	1693	1542	1653	749	618	569	756	545	1744	1697	551	23137
2019-03-14	07:00:00	3901	4359	2458	2204	3445	4259	2090	4013	3993	3517	4313	2285	1949	1633	2181	1650	3760	3583	1298	56891
2019-03-14	08:00:00	4816	5259	2811	3059	4468	6285	2697	5579	5035	4491	5372	3531	3405	2770	3322	2714	4202	4345	1393	75554
2019-03-14	09:00:00	4676	5198	2458	3113	4417	6529	2323	5687	4848	4349	5071	3348	3272	2857	3502	2779	3836	4299	1204	73766
2019-03-14	10:00:00	4537	5228	2554	2823	4118	5972	1816	5392	4783	4199	5064	2803	2583	2489	3089	2275	3752	3899	1133	68509
2019-03-14	11:00:00	4448	4975	2566	2641	4225	5533	1672	5084	4565	4214	4581	2540	2313	2263	2798	2011	3710	3604	1212	64955
2019-03-14	12:00:00	4439	5014	2672	2871	3951	5509	1628	5077	4559	3966	4551	2384	2167	2158	2645	1944	3747	3535	1546	64363
2019-03-14	13:00:00	4387	5021	2520	2752	4139	5830	1672	5187	4732	4118	4561	2267	2222	2240	2731	2156	4007	3588	1641	65771
2019-03-14	14:00:00	4553	5452	2598	2824	4168	5696	1900	5153	4746	4129	4909	2332	2265	2234	2811	2078	4133	3715	1601	67297
2019-03-14	15:00:00	4587	5225	2713	3073	4637	6179	2362	5426	5242	4651	4955	2537	2533	2519	3117	2620	4523	4368	1639	72906
2019-03-14	16:00:00	4272	4696	2680	3076	4735	6345	2548	5684	5426	4724	5017	2924	3370	2993	3822	2849	4660	4330	1594	75745
2019-03-14	17:00:00	4113	4589	2626	3168	4821	6488	2585	5673	5447	4873	5187	3054	3735	3401	4283	2978	4830	4359	1702	77912
2019-03-14	18:00:00	4258	4504	2714	3094	4980	6349	2347	5748	5229	4981	4836	3203	3787	3242	3752	2910	4573	4469	1610	76586
2019-03-14	19:00:00	4483	5110	2722	2964	4704	5583	1870	5412	5034	4572	4835	2901	3157	2725	3289	2159	4509	4200	1368	71597
2019-03-14	20:00:00	4611	5062	2665	2822	4240	4841	1517	4847	4297	4275	4407	2598	2439	2163	2584	1749	3856	3406	1380	63759
2019-03-14	21:00:00	3902	4283	2405	2202	3264	3810	1097	3779	3387	3198	3681	2193	1794	1791	1946	1167	3101	2608	1240	50848
2019-03-14	22:00:00	3159	3486	2074	1662	2454	2924	855	2855	2819	2476	2997	1586	1298	1403	1566	884	2375	2056	1090	40019
2019-03-14	23:00:00	2323	2534	1478	1118	1682	2347	554	2320	2105	1642	2190	1066	810	966	1168	615	1683	1339	905	28845
2019-03-15	00:00:00	1526	1617	1031	675	985	1221	235	1248	1096	978	1465	707	472	611	790	379	890	680	520	17126
2019-03-15	01:00:00	974	955	739	408	502	767	128	747	668	523	908	391	274	371	512	239	504	410	512	10532
2019-03-15	02:00:00	657	612	506	274	265	468	100	478	418	261	585	252	149	249	296	64	293	248	594	6769
2019-03-15	03:00:00	489	412	488	244	239	392	101	383	324	234	390	161	97	165	197	66	229	197	566	5374
2019-03-15	04:00:00	461	446	428	248	273	393	129	351	312	264	424	142	112	108	182	103	288	244	607	5515
2019-03-15	05:00:00	580	649	583	364	431	525	320	475	483	428	578	202	169	166	291	220	409	453	258	7584
2019-03-15	06:00:00	1562	1893	1142	826	1456	1547	1094	1446	1712	1547	1649	761	644	556	772	617	1814	1694	478	23210
2019-03-15	07:00:00	3740	4228	2197	2080	3258	4167	1970	4011	3783	3339	4187	2217	1916	1558	2055	1602	3457	3561	1101	54427
2019-03-15	08:00:00	4880	5347	2716	3014	4037	6149	2358	5454	5138	4106	5230	3010	2967	2632	3177	2602	4128	4234	1486	72665
2019-03-15	09:00:00	4828	5214	2438	2995	4416	6371	2186	5498	4919	4436	5256	3274	3252	2856	3609	2794	3740	4033	1567	73682
2019-03-15	10:00:00	4620	5270	2661	2927	4274	5993	1897	5436	4860	4276	5086	2800	2614	2485	3082	2389	3815	3834	1507	69826
2019-03-15	11:00:00	4576	5174	2680	2889	4383	5807	1708	5313	4920	4351	4845	2520	2387	2297	2788	2190	3959	3798	1506	68091
2019-03-15	12:00:00	4712	5261	2714	2899	4324	5723	1634	5254	4841	4413	4697	2482	2390	2397	2776	2241	3945	3917	1593	68213
2019-03-15	13:00:00	4546	5253	2592	2871	4454	5954	1863	5410	5001	4466	4854	2520	2406	2376	2885	2123	4259	3955	1586	69374
2019-03-15	14:00:00	4413	5026	2560	2910	4422	6129	2076	5547	5208	4421	4753	2476	2520	2506	3074	2588	4458	4169	1613	70869
2019-03-15	15:00:00	4553	5096	2726	3143	4865	6458	2623	5818	5369	4893	5081	2679	2853	2618	3304	2749	4912	4379	1710	75829
2019-03-15	16:00:00	4221	4914	2707	3219	4935	6728	2635	5807	5737	4944	5010	3013	3402	3132	4008	3155	4997	4490	1545	78599
2019-03-15	17:00:00	4445	4994	2754	3328	4981	6084	2708	5712	5311	4952	4982	3106	3708	3339	4116	3094	4838	4326	1758	78536
2019-03-15	18:00:00	4362	5035	2642	3016	4884	5861	2333	5574	5114	4900	4906	2909	3586	3300	3763	2759	4876	4062	1618	75500
2019-03-15	19:00:00	4450	5038	2600	3006	4777	5403	1927	5182	4871	4771	4873	2758	2929	2647	3114	2280	4725	3886	1483	70720
2019-03-15	20:00:00	4368	5061	2545	2698	4441	4822	1640	4890	4311	4407	4582	2579	2390	2130	2569	1820	4177	3521	1521	64472
2019-03-15	21:00:00	3902	4440	2383	2226	3322	4098	1129	3893	3316	3315	3750	1983	1725	1759	2036	1346	3192	2626	1374	51815
2019-03-15	22:00:00	3441	3743	2027	1764	2460	3104	892	2945	2768	2500	3364	1625	1288	1400	1635	1018	2555	1965	1168	41662
2019-03-15	23:00:00	2699	2947	1743	1244	1798	2295	624	2171	2039	1838	2482	1108	850	973	1221	737	1812	1382	869	30832
2019-03-16	00:00:00	2019	2029	1374	868	1207	1534	310	1534	1402	1227	1749	791	574	689	853	412	1146	892	703	21313
2019-03-16	01:00:00	1748	1727	1152	627	1022	1421	403	1661	1830	1027	1689	696	428	656	875	372	1030	1020	421	19805
2019-03-16	02:00:00	1424	1304	964	550	647	1129	184	1090	905	649	1315	547	281	525	660	154	701	459	501	13989
2019-03-16	03:00:00	1114	975	797	437	394	699	131	696	638	421	904	363	196	350	438	107	512	321	541	10034
2019-03-16	04:00:00	869	827	631	375	404	615	126	629	445	409	773	296	162	311	401	130	376	276	668	8723
2019-03-16	05:00:00	776	762	598	381	432	599	205	565	490	443	700	266	157	230	324	187	415	334	456	8320
2019-03-16	06:00:00	1159	1295	769	566	747	1012	528	897	998	760	1114	424	301	372	533	332	937	704	431	13879
2019-03-16	07:00:00	1655	1899	1173	872	1285	1507	739	1386	1541	1334	1653	679	541	548	718	605	1404	1179	619	21337
2019-03-16	08:00:00	2866	3118	1791	1424	2266	2316	1080	2187	2143	2303	2953	1191	944	1000	1287	974	2266	1805	1034	34948
2019-03-16	09:00:00	3779	4345	2305	1968	3291	3094	1435	3156	3182	3258	3702	1878	1587	1459	1840	1266	3152	2540	1543	48780
2019-03-16	10:00:00	4293	4844	2673	2450	3717	4022	1744	3959	3866	3771	4458	2225	2009	1876	2301	1742	3871	2905	985	57711
2019-03-16	11:00:00	4488	5141	2734	2697	4344	4516	1667	4487	4160	4305	4529	2474	2271	2188	2593	1789	4065	3326	975	62749
2019-03-16	12:00:00	4537	5143	2695	2722	4625	4711	1655	4664	4472	4590	4650	2667	2462	2292	2794	1874	4424	3654	1125	65756
2019-03-16	13:00:00	4462	4934	2876	3024	4614	4870	1703	4886	4670	4680	4692	2584	2487	2372	2858	2013	4248	3680	1395	67048
2019-03-16	14:00:00	4290	4865	2751	2864	4595	5016	1774	4935	4582	4530	4777	2581	2327	2400	2816	2089	4582	3742	1505	67021
2019-03-16	15:00:00	4422	4990	2835	2821	4380	4860	1736	4918	4439	4379	4682	2593	2406	2173	2729	2063	4522	3731	1468	66147
2019-03-16	16:00:00	4301	4752	2724	2539	4127	4548	1799	4509	4185	4115	4534	2330	2149	2090	2537	1885	4334	3490	1452	62400
2019-03-16	17:00:00	4436	5000	2774	2671	4049	4162	1451	4064	3713	4074	4415	2257	2026	1995	2398	1767	4150	3254	1424	60080
2019-03-16	18:00:00	4216	4893	2658	2546	4054	4171	1607	4093	3667	4052	4450	2260	2016	2054	2540	1716	3964	3227	1430	59614
2019-03-16	19:00:00	4227	4772	2530	2393	4185	4141	1457	4049	3462	4112	4354	2121	1926	1823	2178	1484	3859	3048	1401	57522
2019-03-16	20:00:00	4078	4637	2569	2342	3698	3715	1057	3577	3300	3681	3890	1943	1750	1729	1917	1233	3787	2768	1325	52996
2019-03-16	21:00:00	3532	3906	2302	1972	2939	3099	897	3079	2663	2900	3475	1722	1457	1524	1800	1018	2960	2197	1258	44700
2019-03-16	22:00:00	2884	3221	1779	1432	2271	2538	683	2466	2324	2304	2855	1339	1091	1212	1396	814	2329	1750	959	35647
2019-03-16	23:00:00	2404	2605	1484	1101	1912	1848	529	1759	1751	1905	2351	1056	964	1021	1149	618	1778	1213	728	28176
2019-03-17	00:00:00	1973	2099	1203	746	1366	1470	316	1498	1279	1355	1820	732	779	763	773	369	1221	976	624	21362
2019-03-17	01:00:00	1703	1693	1144	646	917	1214	204	1324	1164	909	1528	608	381	537	721	279	956	690	739	17357
2019-03-17	02:00:00	1305	1227	928	472	588	976	193	1022	859	600	1275	493	256	481	642	180	706	459	569	13231
2019-03-17	03:00:00	1112	970	699	379	480	763	100	789	637	481	989	415	185	392	505	149	523	315	511	10394
2019-03-17	04:00:00	948	762	591	314	369	590	90	631	802	377	792	298	181	329	436	140	420	254	450	8774
2019-03-17	05:00:00	733	714	454	248	341	553	103	576	452	330	708	263	132	244	367	206	352	272	223	7271
2019-03-17	06:00:00	765	853	517	333	481	643	290	592	607	483	790	279	179	238	387	270	516	400	232	8855
2019-03-17	07:00:00	1016	1134	714	469	721	892	463	881	879	727	1067	389	261	324	507	313	755	622	811	12945
2019-03-17	08:00:00	1773	2042	1192	883	1147	1349	682	1301	1408	1155	1884	555	408	470	720	502	1164	888	1053	20576
2019-03-17	09:00:00	2288	2736	1583	1169	1701	1809	925	1786	1759	1705	2519	895	678	703	1091	816	1654	1303	464	27584
2019-03-17	10:00:00	2634	3267	1969	1554	2052	2327	1181	2402	2310	2099	2950	1031	919	975	1500	1133	2143	1669	688	34803
2019-03-17	11:00:00	3507	4244	2461	2098	2570	3082	1373	3178	2813	2625	3798	1289	1168	1246	1932	1744	2791	2011	1046	44976
2019-03-17	12:00:00	3944	4834	2673	2547	2815	3482	1620	3519	3533	2858	4331	1562	1387	1490	2280	2202	3256	2225	983	51541
2019-03-17	13:00:00	3993	5056	2750	2674	3109	3919	1769	3941	3600	3123	4499	1701	1581	1603	2559	2270	3188	2616	1173	55124
2019-03-17	14:00:00	4023	4843	2571	2589	3357	4234	1765	4212	3683	3355	4622	1854	1728	1753	2907	2757	3529	2788	1171	57741
2019-03-17	15:00:00	3987	4852	2776	2685	3293	4486	1857	4342	4050	3355	4857	1925	1821	1859	3000	2819	3601	2739	1170	59474
2019-03-17	16:00:00	4087	4775	2780	2833	3570	4638	1846	4507	3896	3557	4636	1908	1836	1868	3016	2875	3859	2949	1172	60608
2019-03-17	17:00:00	3859	4133	2726	2750	3661	4983	1884	4767	3847	3609	4009	1944	2125	2073	2987	2802	4010	3039	1171	60379
2019-03-17	18:00:00	4090	4210	2650	2617	3544	5052	1960	4738	3923	3674	3886	1879	1991	2001	2871	2739	3772	3415	1325	60337
2019-03-17	19:00:00	4325	4848	2640	2485	3720	5218	1842	4970	3596	3664	4382	2057	2038	1835	2651	2190	3841	3403	1310	61015
2019-03-17	20:00:00	4003	4201	2613	2275	3197	3928	1484	3696	3172	3202	3934	1670	1527	1539	2105	1601	3488	2574	1178	51387
2019-03-17	21:00:00	3493	3876	1839	1828	2917	3465	1090	3213	2617	2896	3217	1438	1527	1505	2125	2073	2920	2217	1094	45350
2019-03-17	22:00:00	3452	3891	2215	2017	2452	2979	864	2693	2127	2350	2919	1148	1044	1134	1566	1218	2636	1770	995	39470
2019-03-17	23:00:00	2410	2606	1778	1145	1543	2359	678	2374	2157	1558	2036	873	697	751	1036	586	1666	1457	756	28466
2019-03-18	00:00:00	1372	1405	1042	662	804	1015	285	971	982	823	1144	566	376	463	601	333	888	593	559	14884
2019-03-18	01:00:00	812	814	604	364	430	633	161	562	582	421	718	282	189	254	414	228	468	322	500	8758
2019-03-18	02:00:00	452	458	312	210	243	323	98	301	301	239	363	139	101	123	172	40	242	185	423	4725
2019-03-18	03:00:00	368	336	324	182	221	303	87	278	232	218	308	110	79	97	137	54	191	157	406	4088
2019-03-18	04:00:00	352	371	302	199	230	319	115	287	298	232	334	123	84	105	167	91	246	213	167	4235
2019-03-18	05:00:00	507	596	489	302	439	436	316	447	460	447	558	215	208	157	270	270	446	446	243	7252
2019-03-18	06:00:00	1682	1949	1115	873	1523	1595	1157	1468	1763	1565	1814	766	637	583	837	593	1759	1658	522	23859
2019-03-18	07:00:00	3942	4409	2366	2007	3373	4323	2140	3937	3903	3462	4169	2093	2019	1577	2081	1694	3584	3654	1492	56225
2019-03-18	08:00:00	4722	5162	2637	3124	4272	6353	2579	5629	5122	4264	5382	3342	3243	2732	3458	2946	4188	4304	1923	75382
2019-03-18	09:00:00	4363	4746	2030	2828	4546	6354	2332	5563	5089	4548	4956	3464	3350	2889	3586	2811	4048	4454	1249	73206
2019-03-18	10:00:00	4000	4199	1600	2421	4185	6156	1866	5506	4627	4145	4130	2829	2621	2401	3128	2564	3743	3865	1157	65143
2019-03-18	11:00:00	4214	4687	2149	2613	4220	5543	1718	5104	4563	4186	4595	2294	2332	2270	2896	2400	3723	3671	1136	64314
2019-03-18	12:00:00	4490	5123	2411	2650	4309	5511	1607	5133	4609	4263	4507	2316	2248	2196	2696	2060	3667	3578	1146	64520
2019-03-18	13:00:00	4359	5024	2468	2696	4356	5761	1614	5181	4621	4325	4569	2239	2274	2222	2653	1921	3991	3589	1133	64996
2019-03-18	14:00:00	4357	5083	2444	2634	4424	5583	1886	5199	4888	4420	4413	2265	2384	2244	2724	2082	4177	3834	1295	66336
2019-03-18	15:00:00	4547	5383	2511	2857	4626	6157	2286	5506	5300	4639	4861	2482	2588	2486	3012	2416	4563	4096	1594	71910
2019-03-18	16:00:00	4323	4631	2543	2972	4772	6200	2476	5723	5381	4748	4990	2941	3183	2990	3772	3005	4634	4440	1621	75345
2019-03-18	17:00:00	3985	4199	2168	3050	4938	6213	2733	5744	5419	4891	4591	3155	3600	3301	3954	2972	4902	4167	1613	75595
2019-03-18	18:00:00	4279	4394	2421	3024	4820	6065	2299	5705	5282	4818	4416	3140	3671	3225	3813	2935	4696	4482	1990	75475
2019-03-18	19:00:00	4385	4660	2680	2916	4374	5293	1825	5008	4795	4350	4406	2705	2892	2540	2999	2251	4347	3864	1388	67678
2019-03-18	20:00:00	4099	4408	2540	2614	3885	4303	1440	4188	3990	3863	4035	2419	2312	2036	2353	1545	3471	3121	1307	57929
2019-03-18	21:00:00	3460	3805	2136	2005	3002	3393	1035	3235	3076	2988	3192	1873	1625	1606	1870	1107	2729	2370	1232	45739
2019-03-18	22:00:00	2884	3182	1935	1619	2143	2401	838	2327	2413	2077	2576	1382	1192	1245	1428	835	2164	1731	1062	35434
2019-03-18	23:00:00	1999	2196	1464	1046	1335	1690	592	1632	1655	1350	1791	928	727	841	1052	561	1429	1102	900	24290
2019-03-19	00:00:00	1018	1164	766	505	731	917	193	875	837	722	986	478	375	464	523	272	679	561	681	12747
2019-03-19	01:00:00	672	684	560	332	379	570	109	525	527	375	647	262	182	242	320	191	359	306	357	7599
2019-03-19	02:00:00	379	394	319	186	205	303	112	280	270	211	334	155	121	153	183	54	237	161	123	4180
2019-03-19	03:00:00	316	315	314	182	172	270	103	252	206	169	278	116	91	104	127	41	186	140	122	3504
2019-03-19	04:00:00	308	320	300	187	234	284	151	253	322	231	302	105	95	91	153	90	218	213	84	3941
2019-03-19	05:00:00	482	563	460	303	431	440	278	395	491	450	509	194	173	133	223	193	426	432	213	6789
2019-03-19	06:00:00	1631	1932	1199	875	1476	1564	1161	1486	1826	1541	1723	786	603	590	798	632	1772	1680	521	23796
2019-03-19	07:00:00	3792	4331	2299	2201	3370	4454	2139	4149	4179	3466	4360	2305	2057	1587	2161	1700	3648	3748	1189	57135
2019-03-19	08:00:00	4715	4943	2477	2907	4331	6266	2620	5683	5062	4337	5275	3363	3160	2770	3455	2764	4168	4361	1603	74260
2019-03-19	09:00:00	4788	5124	2386	3117	4511	6378	2366	5654	5005	4538	5266	3448	3423	2912	3610	2883	3825	4125	1635	74994
2019-03-19	10:00:00	4569	4926	2310	2868	4299	5844	1948	5360	5039	4289	4935	2965	2744	2627	3412	2626	3714	3951	1632	70058
2019-03-19	11:00:00	4557	5208	2663	2807	4066	5505	1662	5188	4375	4087	4710	2454	2275	2385	2895	2105	3705	3486	1535	65668
2019-03-19	12:00:00	4368	5141	2505	2600	4081	5588	1631	5202	4604	4061	4648	2318	2152	2040	2514	2027	3688	3692	1409	64269
2019-03-19	13:00:00	4442	5032	2544	2805	4138	5392	1559	5158	4641	4111	4607	2314	2195	2222	2660	2013	3813	3585	1523	64754
2019-03-19	14:00:00	4558	5116	2515	2758	4212	5456	1900	5037	4810	4160	4572	2377	2293	2292	2704	2159	4075	3708	1468	66170
2019-03-19	15:00:00	4465	5029	2463	2797	4450	6062	2346	5391	5224	4478	4771	2475	2499	2374	2878	2251	4481	4251	1619	70304
2019-03-19	16:00:00	4325	4542	2434	2931	4748	6380	2486	5711	5368	4818	4838	2903	3243	2840	3608	2854	4874	4488	1604	74995
2019-03-19	17:00:00	4150	4493	2477	3211	4818	6061	2560	5636	5460	4780	4728	3124	3673	3271	3985	3052	4847	4508	1610	76444
2019-03-19	18:00:00	4218	4404	2472	2879	4956	6054	2265	5595	5257	4954	4881	3094	3512	3132	3685	2728	4726	4370	1654	74836
2019-03-19	19:00:00	4352	4688	2566	2766	4490	5531	1770	5369	4710	4450	4434	2801	2846	2592	2898	2174	4308	3861	1483	68089
2019-03-19	20:00:00	4183	4652	2576	2638	3978	4564	1531	4374	4075	3940	4185	2445	2232	2017	2377	1600	3647	3173	1459	59646
2019-03-19	21:00:00	3474	3928	2163	2063	2947	3532	1083	3415	3141	2938	3245	1942	1716	1697	1823	1146	2761	2433	1221	46668
2019-03-19	22:00:00	2854	3168	1844	1562	2292	2740	930	2601	2563	2266	2650	1518	1288	1286	1469	841	2215	1854	1052	36993
2019-03-19	23:00:00	1962	2200	1392	1095	1482	1792	597	1748	1745	1421	1869	949	798	839	1026	560	1360	1147	817	24799
2019-03-20	00:00:00	1250	1344	919	593	774	1095	196	1075	1008	792	1115	559	389	483	569	327	735	609	592	14424
2019-03-20	01:00:00	732	720	512	308	421	610	115	610	534	404	690	299	207	274	385	222	403	333	374	8153
2019-03-20	02:00:00	454	446	376	204	240	343	105	309	350	239	401	180	133	167	208	76	235	177	357	5000
2019-03-20	03:00:00	365	343	318	188	169	282	78	252	282	172	295	112	95	106	131	61	201	173	305	3928
2019-03-20	04:00:00	297	312	308	207	201	291	123	245	292	195	288	105	66	94	140	88	208	180	288	3928
2019-03-20	05:00:00	486	565	479	293	450	400	265	389	473	439	513	204	177	147	233	225	423	366	338	6865
2019-03-20	06:00:00	1632	1931	1102	902	1475	1514	1137	1482	1688	1542	1740	814	620	601	858	579	1758	1702	501	23578
2019-03-20	07:00:00	3827	4418	2385	2218	3339	4328	2042	4168	3967	3454	4332	2159	1993	1610	2082	1743	3641	3759	1158	56623
2019-03-20	08:00:00	4829	5115	2470	3096	4420	6288	2522	5553	5223	4466	5389	3418	3177	2831	3477	2818	4272	4468	1588	75420
2019-03-20	09:00:00	4812	5088	2377	3038	4532	6454	2403	5742	5061	4478	5111	3315	3282	2837	3585	2730	3816	4115	1460	74236
2019-03-20	10:00:00	4483	4848	2431	2722	4223	5984	1801	5573	4861	4235	4979	2945	2739	2498	3092	2393	3766	3920	1531	69024
2019-03-20	11:00:00	4583	5112	2590	2772	4257	5484	1670	5216	4581	4150	4593	2405	2304	2242	2552	2156	3741	3646	1451	65505
2019-03-20	12:00:00	4485	4984	2619	2679	3969	5634	1648	5082	4639	3987	4504	2260	2232	2185	2573	2048	3655	3632	1605	64420
2019-03-20	13:00:00	4439	5105	2502	2646	4087	5452	1624	5101	4819	4104	4579	2243	2200	2139	2553	2073	4021	3585	1579	64851
2019-03-20	14:00:00	4315	4966	2518	2702	4317	5540	1806	5090	4894	4345	4612	2366	2320	2226	2825	2230	4131	3848	1580	66631
2019-03-20	15:00:00	4571	5221	2511	2953	4570	5999	2403	5324	5350	4573	4641	2462	2549	2320	2914	2456	4390	4095	1594	70896
2019-03-20	16:00:00	4477	4909	2677	3105	4929	6241	2604	5670	5590	4880	5052	2844	3213	2927	3705	2906	4566	4303	1817	76415
2019-03-20	17:00:00	4347	4862	2490	3142	4846	6112	2553	5675	5469	4857	4849	2974	3579	3138	3837	2789	5004	4355	1650	76528
2019-03-20	18:00:00	4425	4760	2487	2905	4887	5844	2294	5508	5248	4823	4820	3039	3398	2980	3640	2694	4891	4313	2085	75041
2019-03-20	19:00:00	4470	5073	2614	2825	4636	5494	1905	5245	4882	4600	4632	2830	2812	2481	2902	2195	4710	3857	1445	69608
2019-03-20	20:00:00	4426	5107	2566	2671	4037	4614	1489	4650	4260	3982	4378	2629	2360	2350	2509	1586	3740	3259	1364	61977
2019-03-20	21:00:00	3575	3987	2300	2080	3141	3671	1080	3610	3298	3059	3388	1920	1645	1638	1855	1143	2994	2492	1219	48095
2019-03-20	22:00:00	2836	3260	1946	1610	2266	2684	943	2658	2393	2291	2725	1507	1249	1279	1478	901	2369	1929	1157	37481
2019-03-20	23:00:00	2228	2501	1547	1075	1593	1919	572	2027	1812	1536	2110	1024	814	949	1133	622	1606	1252	932	27252
2019-03-21	00:00:00	1367	1498	861	600	842	1137	247	1094	933	846	1285	586	387	566	734	363	792	628	693	15459
2019-03-21	01:00:00	769	827	532	312	447	637	136	673	618	445	745	375	230	325	404	223	425	361	434	8918
2019-03-21	02:00:00	583	559	483	261	230	429	127	412	540	231	480	191	105	172	197	61	319	188	322	5890
2019-03-21	03:00:00	370	381	316	208	212	284	115	259	262	212	331	118	102	113	142	51	235	164	337	4212
2019-03-21	04:00:00	347	368	320	221	247	294	155	279	347	243	312	107	99	110	151	80	237	199	257	4373
2019-03-21	05:00:00	519	591	521	335	432	430	274	411	508	447	538	214	179	156	246	188	432	398	378	7197
2019-03-21	06:00:00	1636	1923	1177	838	1544	1641	1183	1538	1891	1619	1788	768	641	594	816	566	1781	1726	554	24224
2019-03-21	07:00:00	3901	4411	2273	2082	3428	4366	2091	4124	3975	3520	4323	2231	2012	1647	2178	1650	3602	3810	1211	56835
2019-03-21	08:00:00	4772	5227	2523	3114	4369	6202	2529	5741	5100	4397	5395	3550	3420	2870	3405	2778	4188	4367	1626	75573
2019-03-21	09:00:00	4703	5236	2283	2975	4493	6400	2171	5641	5058	4467	5184	3450	3375	2828	3625	2809	3887	4112	1686	74383
2019-03-21	10:00:00	4628	5146	2364	2783	4359	5904	1770	5418	4919	4292	4888	2790	2716	2500	3050	2326	3714	3905	1589	69061
2019-03-21	11:00:00	4605	4949	2475	2607	4165	5496	1627	5249	4681	4110	4554	2348	2162	2191	2518	1963	3845	3633	1586	64764
2019-03-21	12:00:00	4369	4978	2522	2544	3979	5505	1727	5170	4528	3966	4368	2313	2216	2323	2635	1997	3782	2736	1492	63150
2019-03-21	13:00:00	4328	4822	2427	2636	4174	5624	1734	5212	4703	4236	4554	2294	2261	2473	2759	2104	3835	3344	1610	65130
2019-03-21	14:00:00	4657	5312	2635	2829	4225	5648	1908	5276	4908	4233	4845	2376	2257	2296	2946	2370	4243	3856	1550	68370
2019-03-21	15:00:00	4513	4900	2550	2904	4571	6049	2152	5570	5277	4613	4763	2523	2512	2396	3006	2382	4524	4170	1597	70972
2019-03-21	16:00:00	4430	5024	2682	3075	4803	6436	2462	5700	5459	4754	5166	2998	3156	2881	3778	2981	4740	4334	1656	76515
2019-03-21	17:00:00	4252	4810	2565	3100	5055	6144	2629	5704	5407	5051	4930	3163	3721	3309	3982	3103	4801	4341	1521	77588
2019-03-21	18:00:00	4420	4850	2546	2948	4893	6299	2132	5692	5166	4863	4744	3062	3435	3083	3755	2728	4876	4391	1909	75792
2019-03-21	19:00:00	4482	5023	2728	2917	4470	5499	1920	5328	4864	4489	4529	2874	3034	2551	3091	2172	4398	4070	1486	69925
2019-03-21	20:00:00	4358	4919	2501	2614	4061	4698	1520	4632	4257	4063	4376	2652	2536	2251	2641	1708	3723	3512	1400	62422
2019-03-21	21:00:00	3897	4269	2320	2079	3096	3737	1072	3725	3404	3097	3578	2050	1766	1757	1930	1173	2893	2645	1378	49866
2019-03-21	22:00:00	2938	3305	1864	1521	2149	2647	835	2531	2304	2184	2745	1432	1175	1266	1449	876	2093	1742	1039	36095
2019-03-21	23:00:00	2186	2429	1358	1012	1529	1894	558	1861	1761	1499	2105	993	762	883	1088	612	1441	1229	860	26060
2019-03-22	00:00:00	1536	1702	1083	734	946	1294	249	1254	1084	951	1499	732	479	648	789	391	966	738	586	17661
2019-03-22	01:00:00	1001	1110	756	437	534	787	138	821	675	520	950	383	251	367	520	238	553	411	433	10885
2019-03-22	02:00:00	757	686	624	328	314	476	102	498	447	310	548	221	139	200	277	101	274	233	302	6837
2019-03-22	03:00:00	527	466	518	294	202	397	98	388	339	210	425	162	109	143	205	68	275	189	316	5331
2019-03-22	04:00:00	504	493	517	284	287	383	135	391	381	294	411	135	106	119	177	102	281	245	240	5485
2019-03-22	05:00:00	604	659	624	371	449	523	271	483	534	463	587	235	200	168	276	223	463	470	270	7873
2019-03-22	06:00:00	1707	1995	1164	866	1510	1583	1140	1531	1886	1608	1801	759	669	563	887	639	1780	1712	555	24355
2019-03-22	07:00:00	3890	4313	2436	2325	3476	4182	2167	4053	4010	3503	4354	2281	1979	1587	2203	1674	3653	3666	1172	56924
2019-03-22	08:00:00	4964	5462	2665	3161	4297	6098	2474	5562	5158	4322	5496	3409	3260	2699	3432	2741	4284	4434	1510	75428
2019-03-22	09:00:00	4619	4877	2208	2984	4509	6105	2073	5300	4980	4525	5045	3138	3188	2676	3501	2651	3884	4166	1652	72081
2019-03-22	10:00:00	4707	5169	2522	2754	4133	5854	1856	5316	4778	4085	4975	2614	2522	2441	3002	2488	3938	3875	1564	68593
2019-03-22	11:00:00	4578	5133	2633	2762	4029	5398	1841	5223	4555	4009	4860	2426	2194	2215	2760	2267	3896	3686	1512	65977
2019-03-22	12:00:00	4600	5277	2625	2805	4240	5707	1791	5233	4919	4245	4797	2452	2290	2293	2796	2180	4057	3853	1585	67745
2019-03-22	13:00:00	4646	5269	2633	2748	4399	5624	1824	5324	5111	4399	4795	2328	2342	2258	2706	2300	4043	3973	1579	68301
2019-03-22	14:00:00	4706	5242	2582	2790	4675	5959	2188	5409	5145	4617	4816	2460	2435	2435	3065	2510	4427	4095	1589	71145
2019-03-22	15:00:00	4441	4856	2600	3042	4876	6386	2633	5586	5387	4851	4849	2694	2792	2645	3311	2807	4838	4276	1669	74539
2019-03-22	16:00:00	4234	4761	2421	3112	4749	6343	2640	5699	5430	4722	4885	3036	3353	2926	3884	3201	4725	4374	1695	76190
2019-03-22	17:00:00	4187	4575	2522	3152	4958	6079	2690	5538	5462	4960	4811	3099	3667	3168	4044	3059	4899	4204	2195	77269
2019-03-22	18:00:00	4295	5050	2648	2859	4920	5746	2238	5489	5174	4894	4811	2812	3491	3209	3834	2879	4795	3926	1930	75000
2019-03-22	19:00:00	4404	5018	2658	2876	4522	5174	2049	5076	4590	4448	4687	2735	2710	2523	2927	2129	4500	3621	1434	68081
2019-03-22	20:00:00	4373	4949	2745	2589	4218	4718	1535	4642	4246	4218	4584	2582	2255	2217	2579	1773	3985	3324	1469	63001
2019-03-22	21:00:00	4156	4753	2508	2237	3398	4031	1179	3964	3487	3365	3990	2079	1775	1796	2148	1378	3310	2698	1371	53623
2019-03-22	22:00:00	3341	3630	1978	1629	2598	3081	950	2946	2669	2599	3300	1573	1293	1358	1750	1056	2515	1993	1197	41456
2019-03-22	23:00:00	2725	3065	1714	1350	1789	2158	581	2155	1884	1765	2511	1083	804	897	1209	742	1825	1306	824	30387
2019-03-23	00:00:00	2064	2136	1328	830	1276	1642	441	1622	1493	1292	1878	831	648	770	954	518	1247	940	565	22475
2019-03-23	01:00:00	1741	1701	1098	726	844	1311	245	1290	1095	833	1547	636	377	613	777	315	836	616	573	17174
2019-03-23	02:00:00	1314	1196	903	494	603	869	168	913	870	607	1179	520	267	528	578	138	635	429	522	12733
2019-03-23	03:00:00	1072	966	793	459	435	759	104	766	680	431	943	382	193	372	439	119	445	340	418	10116
2019-03-23	04:00:00	938	793	749	406	418	596	134	632	529	424	841	288	181	305	395	132	424	287	353	8825
2019-03-23	05:00:00	852	866	636	374	518	617	175	582	626	514	818	278	164	249	353	169	438	363	458	9050
2019-03-23	06:00:00	1159	1295	832	591	845	939	549	851	979	827	1083	435	322	382	501	335	946	750	282	13903
2019-03-23	07:00:00	1754	2017	1186	906	1322	1608	789	1449	1520	1370	1704	636	514	536	800	605	1438	1186	455	21795
2019-03-23	08:00:00	2666	3025	1842	1480	2296	2398	1041	2248	2309	2320	2865	1103	948	892	1210	994	2209	1922	696	34464
2019-03-23	09:00:00	3742	4194	2424	2016	3186	3511	1581	3390	3380	3224	4164	1883	1624	1595	1988	1557	3307	2642	831	50239
2019-03-23	10:00:00	4238	4717	2575	2491	3699	4070	1783	3899	3866	3722	4636	2316	2124	2127	2410	1814	3885	3030	1010	58412
2019-03-23	11:00:00	4335	5140	2689	2666	3967	4514	1792	4449	4479	3985	4845	2464	2272	2354	2604	2061	4164	3484	1234	63498
2019-03-23	12:00:00	4471	5234	2804	2828	3954	4459	1702	4463	4493	3942	4723	2607	2362	2522	2752	2152	4053	3341	1528	64390
2019-03-23	13:00:00	4351	5230	2761	2869	4086	4762	1830	4780	4932	4061	4675	2568	2349	2603	2910	2202	4415	3681	1526	66591
2019-03-23	14:00:00	4395	5068	2574	2813	3966	4751	1935	4771	4722	3984	4832	2450	2280	2431	2875	2370	4183	3535	1532	65467
2019-03-23	15:00:00	4342	5030	2733	2762	3883	4626	1753	4588	4726	3874	4831	2378	2195	2356	2851	2308	4198	3583	1616	64633
2019-03-23	16:00:00	4197	4986	2687	2687	3721	4449	1585	4326	4134	3660	4607	2188	2012	2256	2681	2275	4016	3178	1327	60972
2019-03-23	17:00:00	4315	5060	2628	2565	3636	4193	1576	4196	4101	3577	4498	2176	1927	2195	2702	2138	4048	2997	1148	59676
2019-03-23	18:00:00	4365	4917	2637	2644	3785	4315	1600	4396	3815	3806	4404	2096	1917	2260	2746	2149	4125	3223	1381	60581
2019-03-23	19:00:00	4353	5067	2695	2667	3803	4328	1566	4184	4109	3784	4687	2265	1978	2203	2707	2103	4339	3305	1386	61529
2019-03-23	20:00:00	4082	4621	2613	2451	3678	4000	1228	3955	3579	3615	4410	2115	1803	2086	2326	1718	3839	3141	1270	56530
2019-03-23	21:00:00	3733	4051	2241	2000	3034	3116	871	3154	2886	2964	3766	1820	1496	1593	1810	1111	2887	2334	1179	46046
2019-03-23	22:00:00	2915	3288	1955	1429	2364	2363	760	2423	2187	2349	3086	1348	1141	1264	1505	855	2443	1767	997	36439
2019-03-23	23:00:00	2602	2752	1566	1048	1754	1849	528	1802	1774	1733	2500	1058	755	1010	1208	660	1991	1283	853	28726
2019-03-24	00:00:00	2030	2110	1238	858	1279	1388	283	1388	1446	1273	1916	745	541	737	829	400	1311	927	651	21350
2019-03-24	01:00:00	1743	1831	1145	708	899	1278	210	1316	1113	927	1778	711	389	651	769	312	988	659	625	18052
2019-03-24	02:00:00	1408	1372	873	471	656	997	179	1045	865	653	1337	539	285	522	626	173	703	473	564	13741
2019-03-24	03:00:00	1195	1071	818	439	478	804	104	842	811	485	1104	453	190	447	538	124	587	325	518	11333
2019-03-24	04:00:00	992	897	606	329	414	681	70	687	603	414	903	344	167	324	432	146	435	269	425	9138
2019-03-24	05:00:00	794	786	481	247	379	618	99	590	502	374	866	303	149	287	431	198	368	317	336	8125
2019-03-24	06:00:00	843	875	522	305	519	671	299	599	606	508	848	330	204	308	428	259	557	440	277	9398
2019-03-24	07:00:00	1065	1183	708	532	655	900	456	841	846	668	1084	329	268	294	505	385	786	582	373	12460
2019-03-24	08:00:00	1577	1865	1165	823	1029	1444	687	1380	1099	1041	1794	530	391	473	700	530	1183	800	741	19252
2019-03-24	09:00:00	2182	2773	1691	1155	1560	1854	783	1800	1645	1578	2661	800	638	727	1075	853	1588	1270	874	27507
2019-03-24	10:00:00	2878	3514	2247	1551	1909	2474	1127	2440	1981	1893	3220	1024	891	969	1446	1143	2022	1506	660	34895
2019-03-24	11:00:00	3274	3736	2454	1761	2154	2920	1324	2895	2502	2177	3846	1187	1028	1155	1997	1507	2367	1848	638	40770
2019-03-24	12:00:00	3628	4039	2385	1948	2499	3144	1291	3107	2800	2530	4189	1338	1156	1254	2244	1494	2590	1981	640	44257
2019-03-24	13:00:00	3941	4060	2500	2181	2885	3902	1714	3831	3582	2892	4538	1563	1387	1609	2790	2183	3102	2573	796	52029
2019-03-24	14:00:00	4083	4471	2711	2489	3252	4137	1695	4174	3651	3230	4765	1769	1634	1747	2925	2358	3443	2818	817	56169
2019-03-24	15:00:00	4313	4878	2606	2627	3172	4369	1579	4256	3861	3184	4501	1827	1605	1734	2635	2398	3740	2820	979	57084
2019-03-24	16:00:00	4242	4935	2444	2349	3308	4150	1628	4022	3824	3329	4476	1811	1667	1742	2570	2324	3643	2816	1136	56416
2019-03-24	17:00:00	4435	5046	2469	2382	3444	4354	1690	4242	3746	3439	4646	1962	1766	1798	2741	2322	3785	2912	1471	58650
2019-03-24	18:00:00	4386	4934	2474	2437	3590	4479	1852	4430	3739	3550	4685	1963	1811	1891	2704	2217	3673	3041	1417	59273
2019-03-24	19:00:00	4201	4787	2511	2182	3383	4403	1707	4266	3644	3331	4509	1831	1571	1723	2461	1870	3798	2879	1282	56339
2019-03-24	20:00:00	4083	4412	2367	1962	3121	3825	1461	3560	3305	3075	3974	1673	1491	1458	2081	1534	3350	2613	1147	50492
2019-03-24	21:00:00	3559	3907	2099	1665	2505	3039	1037	2895	2601	2545	3672	1366	1266	1325	1809	1197	2699	2080	1155	42421
2019-03-24	22:00:00	2348	2587	1470	1040	1561	2160	692	1946	1749	1505	2295	892	746	839	1143	653	1631	1217	857	27331
2019-03-24	23:00:00	1708	1946	1114	744	1064	1521	432	1395	1267	1098	1658	689	497	593	795	437	1084	854	742	19638
2019-03-25	00:00:00	1268	1329	899	597	793	1085	254	943	958	774	1229	493	366	434	573	276	762	570	506	14109
2019-03-25	01:00:00	704	730	499	290	402	595	128	543	523	398	749	260	175	253	380	207	412	305	220	7773
2019-03-25	02:00:00	409	394	241	140	220	324	89	307	427	220	361	123	87	121	163	47	193	156	169	4191
2019-03-25	03:00:00	340	334	233	128	194	314	102	291	230	205	293	110	83	105	127	36	190	154	132	3601
2019-03-25	04:00:00	313	363	269	192	280	324	133	281	425	282	358	132	94	114	162	98	256	222	117	4415
2019-03-25	05:00:00	532	596	521	322	442	482	253	439	535	478	578	214	164	143	254	220	439	451	180	7243
[truncated: 2,348 more rows]

## Sheet: Table S2_Traffic_2020_Krakow
		Number of vehicles acroass 19 main road (along major crossings) in Krakow
Date	Hour	Czarnowiejska - al. Słowackiego - al. Mickiewicza	Piłsudskiego - Focha - al. Mickiewicza	Czarnowiejska - al. Kijowska - Nawojki	Armii Krajowej - Piastowska - Nawojki	Mogilska KWP	Rondo. Mogilskie	al. Jana Pawła II - Klasztorna - Ptaszyckiego - Bulwarowa	Rondo. Grzegórzeckie	Wielicka - Limanowskiego - al. Powstańców Śląskich - al. Powstańców Wielkopolskich	Zakopiańska - Brożka - Tischnera - Wadowicka	Rondo. Grunwaldzkie	Grota-Roweckiego - Kobierzyńska	Grota-Roweckiego - Kapelanka - Brożka - Lipińskiego	Kapelanka - Kobierzyńska	Monte-Cassino Kapelanka - Zielińsigo - Nowaczyńskiego	Most Zwierzyniecki	Wielicka - Nowosądecka	Tischnera - Turowicza	Wybickiego - Bratysławska - Doktora Twardego	SUM OF TRAFFIC
2020-01-01	00:00:00	1492	1736	719	547	819	1217	222	1255	1446	823	1523	500	394	475	627	420	804	599	1144	16762
2020-01-01	01:00:00	1546	1802	1004	734	846	1396	264	1264	1380	866	1470	516	402	552	667	535	1001	604	1322	18171
2020-01-01	02:00:00	2155	2352	1238	858	1359	1550	394	1503	1516	1388	2027	782	553	761	944	459	1332	975	1220	23366
2020-01-01	03:00:00	2165	2461	1267	876	1436	1591	402	1499	1590	1389	1953	898	636	814	957	402	1399	1124	780	23639
2020-01-01	04:00:00	1995	2225	1222	790	1272	1386	324	1420	1312	1298	1869	881	616	795	1033	411	1145	994	819	21807
2020-01-01	05:00:00	1620	1785	925	629	1013	1227	307	1200	1188	1005	1571	736	482	659	780	356	1019	799	784	18085
2020-01-01	06:00:00	1315	1386	774	520	808	1077	291	1095	1082	813	1307	575	375	535	680	324	876	627	707	15167
2020-01-01	07:00:00	1174	1248	680	486	677	975	282	916	872	680	1089	410	291	379	529	309	755	506	592	12850
2020-01-01	08:00:00	829	978	405	318	512	725	225	630	643	531	755	278	201	265	391	265	567	402	522	9442
2020-01-01	09:00:00	696	829	356	290	506	574	185	539	515	519	743	224	172	209	353	318	431	322	183	7964
2020-01-01	10:00:00	793	1045	467	408	629	673	270	589	633	624	835	251	216	281	454	416	562	374	269	9789
2020-01-01	11:00:00	1184	1634	650	547	904	937	403	862	914	932	1275	366	352	374	583	575	846	597	356	14291
2020-01-01	12:00:00	1793	2517	900	835	1339	1362	554	1238	1268	1349	1968	580	514	620	958	954	1319	881	509	21458
2020-01-01	13:00:00	2065	2610	1034	978	1595	1681	742	1579	1650	1620	2060	805	666	761	1151	999	1485	1223	592	25296
2020-01-01	14:00:00	2603	3349	1350	1276	1935	2223	1021	2056	1871	1925	2552	976	920	1006	1294	1185	1968	1557	708	31775
2020-01-01	15:00:00	2733	3299	1553	1487	2143	2342	1056	2222	2163	2108	2755	1198	1034	1059	1518	1268	2212	1660	796	34606
2020-01-01	16:00:00	2738	3390	1501	1463	2139	2714	1125	2533	2395	2166	2921	1213	1041	1088	1498	1244	2337	1833	810	36149
2020-01-01	17:00:00	3100	3654	1614	1581	2376	2774	1191	2590	2518	2407	3111	1336	1201	1191	1541	1184	2577	1965	974	38885
2020-01-01	18:00:00	3092	3689	1655	1468	2399	2910	1252	2656	2465	2380	2969	1432	1250	1237	1575	1009	2568	2083	1005	39094
2020-01-01	19:00:00	2968	3474	1660	1492	2311	2841	1218	2648	2473	2304	2904	1370	1127	1141	1465	957	2429	1919	1093	37794
2020-01-01	20:00:00	2553	3082	1490	1259	2043	2503	998	2274	2101	2049	2587	1192	996	1028	1339	811	2197	1684	923	33109
2020-01-01	21:00:00	2230	2556	1302	1082	1652	1955	768	1887	1715	1647	2158	933	764	826	986	627	1705	1308	926	27027
2020-01-01	22:00:00	1672	2001	1052	872	1359	1723	585	1521	1402	1317	1770	720	605	666	818	447	1309	1033	807	21679
2020-01-01	23:00:00	1253	1448	765	590	865	1173	325	1061	1046	861	1251	465	386	425	615	324	870	701	659	15083
2020-01-02	00:00:00	885	973	560	365	559	756	190	690	678	569	796	312	238	274	377	204	557	379	416	9778
2020-01-02	01:00:00	584	609	400	233	359	500	101	468	407	357	566	237	158	227	293	162	313	241	270	6485
2020-01-02	02:00:00	400	429	233	139	218	297	86	265	247	219	359	134	100	147	190	68	180	157	399	4267
2020-01-02	03:00:00	297	298	248	163	150	232	87	203	201	150	273	83	76	106	130	29	160	109	385	3380
2020-01-02	04:00:00	313	323	234	137	266	229	98	224	244	262	289	110	92	93	142	90	177	179	342	3844
2020-01-02	05:00:00	437	585	332	252	407	370	251	325	408	412	535	191	154	130	241	223	349	329	337	6268
2020-01-02	06:00:00	1265	1613	809	650	1230	1143	990	1046	1369	1309	1354	587	487	423	630	499	1385	1292	636	18717
2020-01-02	07:00:00	2950	3512	1610	1662	2908	3256	1758	3077	3139	2987	3256	1778	1458	1237	1681	1222	2865	2977	1070	44403
2020-01-02	08:00:00	3862	4472	2106	2293	3834	4789	1829	4322	4134	3867	3675	2392	2164	1721	1986	1634	3612	3661	1223	57576
2020-01-02	09:00:00	3749	4464	1938	2257	3891	4429	1623	4122	4233	3870	3690	2396	2256	1890	2130	1631	3295	3517	1213	56594
2020-01-02	10:00:00	3722	4453	2033	2141	3641	4465	1527	4256	4209	3608	3739	1993	1922	1805	2169	1657	3460	3241	1215	55256
2020-01-02	11:00:00	3891	4779	2083	2231	3738	4515	1444	4213	4102	3831	3931	2043	1856	1844	2162	1660	3721	3226	1336	56606
2020-01-02	12:00:00	4019	4719	2102	2292	3832	4722	1656	4511	4386	3824	3856	2128	2096	2002	2302	1784	3856	3443	1381	58911
2020-01-02	13:00:00	3991	4880	2204	2483	3784	4910	1814	4528	4742	3727	3948	2192	2212	1994	2328	1875	4047	3708	1525	60892
2020-01-02	14:00:00	4126	4862	2351	2423	3616	4874	1851	4704	4772	3633	3990	2197	2142	2118	2371	1890	4227	3771	1486	61404
2020-01-02	15:00:00	4324	5053	2524	2665	4049	5484	2057	5009	5399	4059	4467	2529	2567	2270	2629	2083	4609	4125	1656	67558
2020-01-02	16:00:00	4366	5072	2499	2988	3984	5815	2414	5316	5900	3934	4379	2654	2995	2471	3048	2509	5153	4420	1241	71158
2020-01-02	17:00:00	3996	4716	2235	2890	4263	5602	2477	5287	5595	4188	4405	2754	3152	2872	3235	2503	5057	4239	1452	70918
2020-01-02	18:00:00	4135	4690	2482	2767	4271	5220	1913	5007	4954	4206	4161	2605	2769	2480	2606	2101	4671	3820	1205	66063
2020-01-02	19:00:00	3659	4446	2024	2292	3763	4303	1433	4230	4136	3717	3714	2291	2270	2053	2156	1497	3952	3443	1302	56681
2020-01-02	20:00:00	3281	3891	1830	2010	3403	3712	1176	3605	3452	3424	3249	1982	1915	1695	1726	1169	3334	2951	1189	48994
2020-01-02	21:00:00	2848	3243	1609	1664	2829	2865	887	2887	2764	2809	2755	1530	1397	1266	1422	873	2563	2303	1137	39651
2020-01-02	22:00:00	2223	2541	1246	1201	2053	2176	748	2115	2167	2048	2230	1142	1112	1032	1143	615	1931	1747	925	30395
2020-01-02	23:00:00	1630	1869	897	847	1299	1489	530	1415	1528	1310	1539	752	664	646	765	444	1349	1048	830	20851
2020-01-03	00:00:00	1017	1133	641	511	765	986	198	974	920	765	1080	461	368	431	550	244	805	603	576	13028
2020-01-03	01:00:00	764	790	447	310	522	647	120	623	590	511	748	312	228	289	384	199	465	350	620	8919
2020-01-03	02:00:00	448	503	276	178	253	384	96	362	363	253	435	189	140	176	215	78	243	200	313	5105
2020-01-03	03:00:00	325	347	224	154	192	266	87	249	254	190	341	113	72	99	156	73	198	137	184	3661
2020-01-03	04:00:00	305	378	234	142	237	240	100	242	270	249	335	93	92	93	168	152	219	226	320	4095
2020-01-03	05:00:00	449	578	372	261	411	473	254	406	453	424	505	174	145	117	216	202	356	356	546	6698
2020-01-03	06:00:00	1269	1576	813	665	1281	1198	902	1184	1492	1324	1345	579	504	465	611	512	1473	1366	568	19127
2020-01-03	07:00:00	3011	3605	1674	1599	2850	3315	1783	3165	3358	2950	3340	1789	1514	1265	1686	1241	2991	3092	1099	45327
2020-01-03	08:00:00	3963	4677	2237	2337	3694	4651	1930	4301	4466	3769	3801	2414	2136	1754	2269	1778	3548	3837	1192	58754
2020-01-03	09:00:00	3908	4681	2245	2375	3911	4828	1684	4440	4609	3949	3945	2313	2279	2004	2349	1807	3477	3650	1346	59800
2020-01-03	10:00:00	4071	4829	2283	2331	3988	5065	1627	4806	4556	3942	4195	2403	2148	2057	2441	1958	3644	3711	1235	61290
2020-01-03	11:00:00	4168	4940	2246	2450	4145	5026	1657	4720	4871	4119	4117	2293	2205	2028	2355	1923	3877	3737	1357	62234
2020-01-03	12:00:00	4268	4950	2297	2647	3959	5328	1732	4862	5010	3973	4037	2378	2312	2202	2466	1995	4157	3780	1409	63762
2020-01-03	13:00:00	4417	5075	2506	2906	3980	5405	1823	4945	5162	4026	4180	2447	2371	2316	2637	2135	4088	3897	1671	65987
2020-01-03	14:00:00	4264	5030	2341	2701	3954	5568	2176	5108	5347	4059	4343	2502	2604	2440	2810	2072	4689	4205	1651	67864
2020-01-03	15:00:00	4360	5076	2474	2898	4035	5798	2384	5263	5682	4037	4234	2528	2678	2484	2739	2313	4977	4376	1639	69975
2020-01-03	16:00:00	4508	5220	2649	3203	4034	6087	2423	5352	5832	3972	4534	2761	3177	2986	3445	2838	5329	4173	1618	74141
2020-01-03	17:00:00	4140	4805	2583	3147	4391	5731	2604	5263	5705	4424	4453	2922	3460	3038	3192	2681	4998	4180	1511	73228
2020-01-03	18:00:00	4033	4579	2444	2660	4395	5357	2049	5022	5032	4376	4117	2648	2868	2482	2914	2258	4819	4000	1359	67412
2020-01-03	19:00:00	3850	4649	2148	2502	3780	4480	1702	4456	4454	3765	3942	2325	2248	2081	2331	1660	4304	3605	1390	59672
2020-01-03	20:00:00	3556	4293	1934	2217	3653	3913	1412	3838	3758	3608	3492	2078	1985	1793	1936	1237	3561	3098	1372	52734
2020-01-03	21:00:00	3165	3664	1734	1730	2996	3110	1019	3079	2920	3005	2907	1614	1485	1467	1566	991	2707	2399	1259	42817
2020-01-03	22:00:00	2580	3014	1514	1344	2321	2505	887	2473	2556	2297	2358	1251	1165	1157	1269	725	2297	1862	1015	34590
2020-01-03	23:00:00	1986	2372	1080	914	1636	1724	581	1630	1679	1625	1926	892	783	799	923	503	1603	1194	762	24612
2020-01-04	00:00:00	1442	1544	815	647	1212	1298	611	1294	1184	1220	1410	619	489	572	689	328	1025	883	581	17863
2020-01-04	01:00:00	1114	1146	620	453	774	998	260	1043	980	808	1108	463	309	448	583	262	718	581	534	13202
2020-01-04	02:00:00	858	851	521	317	470	602	180	624	589	463	756	279	193	263	356	150	509	335	351	8667
2020-01-04	03:00:00	590	659	379	254	343	480	120	521	481	351	621	245	160	237	305	93	362	265	450	6916
2020-01-04	04:00:00	511	531	384	222	308	396	113	406	375	307	479	172	105	160	217	134	290	252	387	5749
2020-01-04	05:00:00	532	643	358	261	481	478	169	446	538	497	584	193	154	184	309	202	345	338	332	7044
2020-01-04	06:00:00	837	978	536	418	698	675	478	637	816	691	825	321	274	259	381	287	784	651	313	10859
2020-01-04	07:00:00	1456	1698	781	708	1130	1169	616	1115	1244	1162	1276	519	426	419	584	471	1193	974	591	17532
2020-01-04	08:00:00	1884	2196	1101	987	1808	1608	749	1534	1819	1815	1706	809	756	674	867	651	1595	1412	808	24779
2020-01-04	09:00:00	2379	2958	1354	1237	2326	2274	1024	2243	2385	2369	2334	1137	1062	973	1216	900	2107	1944	924	33146
2020-01-04	10:00:00	2896	3514	1751	1670	2957	2901	1358	2808	3020	3013	2781	1569	1550	1339	1559	1214	2905	2360	1202	42367
2020-01-04	11:00:00	3536	4228	1950	1940	3516	3569	1577	3656	3821	3524	3515	2047	1890	1798	1945	1417	3704	2971	1361	51965
2020-01-04	12:00:00	3765	4376	2150	2353	3715	3932	1555	4082	4042	3582	3546	2269	2080	2014	2108	1551	3872	3391	1420	55803
2020-01-04	13:00:00	3890	4650	2402	2682	3904	4263	1664	4372	4480	3993	3846	2420	2253	2141	2207	1681	4342	3584	1505	60279
2020-01-04	14:00:00	3895	4558	2487	2576	3891	4255	1736	4327	4413	3895	3931	2505	2391	2155	2289	1694	4311	3809	1582	60700
2020-01-04	15:00:00	3830	4551	2282	2488	3934	4198	1638	4127	4187	3925	3807	2290	2229	1970	2106	1561	4293	3597	1521	58534
2020-01-04	16:00:00	3652	4240	2151	2297	3731	3952	1437	3951	3732	3700	3600	2106	1968	1749	1893	1456	3754	3287	1375	54031
2020-01-04	17:00:00	3528	4282	2187	2331	3705	3950	1456	3894	3858	3715	3562	2187	2056	1789	1934	1390	4035	3414	1263	54536
2020-01-04	18:00:00	3440	4036	2177	2107	3560	3809	1353	3749	3630	3555	3413	2086	1901	1631	1776	1204	3891	3046	1400	51764
2020-01-04	19:00:00	3512	4158	2064	2047	3414	3506	1105	3533	3335	3336	3482	1973	1768	1704	1833	1117	3486	2909	1329	49611
2020-01-04	20:00:00	3168	3820	1884	1826	3193	3218	948	3177	3016	3195	3154	1755	1597	1509	1713	1045	3083	2676	1236	45213
2020-01-04	21:00:00	2603	3148	1561	1405	2659	2598	782	2670	2437	2620	2636	1414	1292	1298	1320	716	2612	2053	1152	36976
2020-01-04	22:00:00	2516	2786	1267	1183	2268	2319	740	2304	2044	2248	2400	1242	1155	1135	1154	649	2202	1661	1099	32372
2020-01-04	23:00:00	1971	2191	1112	812	1673	1584	514	1569	1541	1645	2030	849	780	855	979	500	1648	1219	806	24278
2020-01-05	00:00:00	1528	1665	892	630	1067	1248	329	1300	1199	1080	1576	642	515	605	735	365	1098	791	684	17949
2020-01-05	01:00:00	1257	1323	741	480	778	930	217	1007	974	803	1219	502	368	458	569	256	839	609	521	13851
2020-01-05	02:00:00	955	948	538	338	511	727	155	765	674	530	885	412	232	363	467	167	568	363	416	10014
2020-01-05	03:00:00	729	743	372	250	406	523	90	586	567	420	703	291	166	276	379	135	408	294	456	7794
2020-01-05	04:00:00	642	626	365	223	333	484	108	504	556	333	643	254	123	232	329	151	360	231	390	6887
2020-01-05	05:00:00	549	567	344	201	296	443	90	439	449	295	561	216	108	209	299	154	345	244	224	6033
2020-01-05	06:00:00	561	637	317	234	413	507	287	443	595	419	614	244	174	205	337	234	455	372	314	7362
2020-01-05	07:00:00	870	1003	491	437	711	750	351	695	729	692	863	325	247	262	388	256	629	537	432	10668
2020-01-05	08:00:00	1147	1318	693	531	942	926	430	831	938	978	1064	357	308	347	483	322	772	665	486	13538
2020-01-05	09:00:00	1440	1911	888	731	1206	1195	543	1133	1297	1202	1543	507	417	452	681	517	1152	901	425	18141
2020-01-05	10:00:00	1817	2401	1171	992	1428	1594	825	1607	1695	1476	1887	713	549	592	880	717	1553	1168	471	23536
2020-01-05	11:00:00	2436	3024	1494	1368	1948	2152	1070	2116	2116	1955	2414	912	767	829	1106	922	1883	1555	703	30770
2020-01-05	12:00:00	2869	3592	1656	1613	2280	2563	1038	2579	2641	2260	2862	1129	989	1025	1442	1202	2411	1921	921	36993
2020-01-05	13:00:00	3222	3998	1778	1841	2469	3079	1440	2994	2961	2455	3202	1344	1201	1232	1674	1499	2645	2146	969	42149
2020-01-05	14:00:00	3493	4365	1913	2043	2742	3277	1471	3202	3277	2779	3483	1610	1384	1494	1970	1596	2956	2329	1181	46565
2020-01-05	15:00:00	3522	4468	1828	1842	2815	3393	1368	3281	3285	2840	3557	1565	1385	1494	1942	1632	3097	2448	1161	46923
2020-01-05	16:00:00	3668	4279	1905	1875	2747	3707	1354	3446	3186	2757	3474	1629	1459	1468	1894	1457	2925	2454	1027	46711
2020-01-05	17:00:00	3518	4277	1911	1821	2727	3345	1341	3361	3175	2691	3507	1645	1374	1452	1719	1382	3143	2486	1019	45894
2020-01-05	18:00:00	3700	4404	1872	1830	2905	3467	1280	3346	2995	2891	3622	1576	1399	1371	1786	1279	2927	2418	1128	46196
2020-01-05	19:00:00	3520	4276	1873	1735	2695	3483	1187	3347	3129	2692	3577	1527	1345	1383	1761	1136	2952	2391	1205	45214
2020-01-05	20:00:00	2971	3579	1642	1582	2432	2775	985	2644	2569	2461	2977	1373	1158	1238	1435	1006	2476	1981	1019	38303
2020-01-05	21:00:00	2749	3269	1476	1294	2188	2583	785	2542	2170	2179	2583	1159	1038	1049	1374	806	2063	1711	1007	34025
2020-01-05	22:00:00	2231	2579	1284	999	1768	1997	739	1980	2077	1733	2189	976	784	832	1184	659	1802	1411	856	28080
2020-01-05	23:00:00	1715	1995	1011	832	1262	1452	488	1398	1385	1290	1655	746	603	676	787	475	1457	992	603	20822
2020-01-06	00:00:00	1290	1376	745	545	897	977	249	1010	1125	896	1273	485	354	423	548	264	967	689	442	14555
2020-01-06	01:00:00	942	1009	584	374	627	833	163	767	831	626	940	415	246	336	470	235	677	458	330	10863
2020-01-06	02:00:00	733	695	425	261	394	537	117	511	585	385	605	238	173	194	244	104	424	262	233	7120
2020-01-06	03:00:00	420	390	253	150	244	358	66	356	368	245	425	180	102	172	205	75	295	172	191	4667
2020-01-06	04:00:00	355	393	223	127	208	285	70	274	301	208	345	143	84	131	158	97	214	148	124	3888
2020-01-06	05:00:00	286	354	169	115	238	239	102	220	275	252	319	123	92	98	163	128	207	166	94	3640
2020-01-06	06:00:00	513	615	313	209	439	421	214	390	645	451	509	181	164	148	249	179	465	332	187	6624
2020-01-06	07:00:00	801	980	420	381	726	751	384	670	797	728	793	358	283	277	407	295	599	523	452	10625
2020-01-06	08:00:00	1034	1206	495	437	932	940	362	875	1045	930	957	476	398	399	596	414	781	623	501	13401
2020-01-06	09:00:00	1246	1519	665	592	1193	1096	359	1061	1308	1187	1323	602	535	512	730	501	861	869	417	16576
2020-01-06	10:00:00	1583	1930	929	831	1299	1447	614	1394	1380	1352	1753	670	583	567	852	725	1277	946	559	20691
2020-01-06	11:00:00	2140	2801	1091	1029	1774	2064	841	1927	1790	1809	2300	919	739	832	1193	949	1632	1220	766	27816
2020-01-06	12:00:00	2802	3331	1404	1309	2002	2589	892	2427	2210	1990	2741	1146	931	1124	1522	1233	2005	1439	966	34063
2020-01-06	13:00:00	3020	3621	1513	1585	2330	2851	1255	2597	2519	2358	2944	1267	1119	1224	1668	1397	2371	1820	1075	38534
2020-01-06	14:00:00	3243	3973	1774	1788	2655	3463	1394	3123	2808	2663	3365	1487	1354	1485	1930	1609	2665	2144	1145	44068
2020-01-06	15:00:00	3521	4423	1864	2002	2797	3468	1421	3291	3128	2819	3554	1705	1468	1537	2004	1649	3011	2169	1140	46971
2020-01-06	16:00:00	3624	4419	1971	2011	2861	3661	1449	3463	3263	2850	3679	1741	1597	1650	2006	1624	3254	2484	1166	48773
2020-01-06	17:00:00	3532	4354	1997	1944	3002	3609	1445	3433	3378	2979	3702	1850	1660	1650	2061	1530	3375	2575	1156	49232
2020-01-06	18:00:00	3610	4274	2023	1951	2773	3658	1460	3381	3110	2802	3529	1784	1571	1591	1877	1289	3173	2455	1169	47480
2020-01-06	19:00:00	3336	3876	1774	1762	2635	3311	1342	3189	2875	2627	3300	1545	1313	1418	1630	1250	2900	2203	1257	43543
2020-01-06	20:00:00	3247	3673	1785	1649	2557	3086	1220	2832	2842	2591	3022	1443	1289	1204	1517	1029	2814	2096	1149	41045
2020-01-06	21:00:00	2941	3469	1640	1541	2358	2748	969	2613	2535	2392	2792	1319	1214	1200	1437	820	2283	1913	1236	37420
2020-01-06	22:00:00	2254	2617	1346	1106	1812	2001	763	1923	1866	1767	2220	930	861	860	1133	608	1733	1358	956	28114
2020-01-06	23:00:00	1684	1952	1008	816	1223	1334	469	1259	1313	1223	1609	664	543	635	761	409	1226	909	891	19928
2020-01-07	00:00:00	998	1167	572	439	701	946	218	880	857	695	971	404	343	383	452	237	699	553	565	12080
2020-01-07	01:00:00	574	604	366	241	389	539	117	493	512	392	608	243	171	237	311	164	375	245	286	6867
2020-01-07	02:00:00	353	399	271	147	206	310	88	292	294	205	322	144	102	128	164	63	201	167	133	3989
2020-01-07	03:00:00	245	267	161	105	197	228	83	202	226	201	262	84	76	67	96	33	154	143	199	3029
2020-01-07	04:00:00	285	327	199	153	212	257	112	245	265	216	300	88	75	104	143	86	226	165	87	3545
2020-01-07	05:00:00	459	565	352	240	432	446	263	402	486	450	536	177	138	134	233	206	416	403	257	6595
2020-01-07	06:00:00	1505	1911	961	821	1545	1475	1114	1403	1639	1578	1697	714	612	516	772	573	1686	1602	581	22705
2020-01-07	07:00:00	3438	4263	1945	2000	3558	4163	2304	3846	4053	3615	4006	2206	2027	1558	2093	1674	3542	3512	1047	54850
2020-01-07	08:00:00	4746	5361	2657	3076	4740	6195	2567	5357	5648	4751	4564	3488	3539	2931	2973	2421	4283	4390	1374	75061
2020-01-07	09:00:00	4453	5143	2560	3137	4364	6184	2450	5479	5341	4321	4426	3177	3180	2870	3059	2430	3768	3855	1562	71759
2020-01-07	10:00:00	4601	4981	2318	2890	4218	5661	1883	5154	4874	4219	4242	2776	2661	2523	2665	2078	3407	3615	1315	66081
2020-01-07	11:00:00	4223	4945	2323	2525	4070	5392	1641	4904	4558	4031	3901	2382	2305	2199	2366	1833	3937	3494	1398	62427
2020-01-07	12:00:00	4204	4886	2229	2706	3721	5348	1728	4971	4714	3726	4079	2343	2224	2158	2371	1779	3838	3352	1360	61737
2020-01-07	13:00:00	4230	4998	2316	2647	3729	5296	1837	4952	4844	3673	4090	2287	2251	2179	2373	1886	3990	3712	1564	62854
2020-01-07	14:00:00	4187	4817	2407	2706	3995	5598	2109	5071	5004	3968	4016	2523	2495	2395	2545	2030	4183	3885	1567	65501
2020-01-07	15:00:00	4383	5043	2470	2899	3803	5882	2555	5175	5539	3837	4356	2565	2709	2419	2887	2234	4574	4164	1603	69097
2020-01-07	16:00:00	4431	5134	2573	3250	4160	6160	2748	5516	6069	4108	4933	3005	3571	2941	3560	2838	5070	4377	2042	76486
2020-01-07	17:00:00	4004	4855	2520	3155	4141	6160	2603	5536	6046	4127	4657	2963	3406	3052	3575	2868	4905	4096	1326	73995
2020-01-07	18:00:00	4047	4692	2531	3091	4444	5816	2350	5453	5542	4425	4393	2984	3504	2887	3185	2583	4767	4218	1321	72233
2020-01-07	19:00:00	3983	4626	2424	2833	4164	5091	1681	4794	4642	4065	3855	2483	2735	2257	2509	1809	4214	3732	1461	63358
2020-01-07	20:00:00	3586	4320	2124	2412	3556	4118	1487	4005	3956	3503	3464	2209	2126	1901	1937	1333	3552	3085	1386	54060
2020-01-07	21:00:00	2950	3542	1717	1840	2899	3345	1012	3226	3047	2869	2915	1882	1671	1569	1692	944	2721	2361	1296	43498
2020-01-07	22:00:00	2417	2881	1423	1365	2043	2422	918	2305	2358	2034	2375	1363	1227	1184	1275	689	2002	1775	1019	33075
2020-01-07	23:00:00	1606	1837	902	813	1230	1560	586	1445	1558	1194	1486	869	707	740	838	424	1265	1032	824	20916
2020-01-08	00:00:00	971	1122	586	458	674	896	199	852	862	682	927	434	373	406	467	270	724	542	501	11946
2020-01-08	01:00:00	544	632	388	277	389	520	132	523	503	389	589	241	202	230	313	175	329	329	245	6950
2020-01-08	02:00:00	337	372	221	157	199	294	85	302	263	196	359	134	98	130	189	66	205	176	164	3947
2020-01-08	03:00:00	250	278	186	144	159	223	92	218	280	161	259	113	94	119	141	68	187	132	148	3252
2020-01-08	04:00:00	270	334	222	162	234	233	108	225	283	230	284	112	83	96	145	100	215	201	108	3645
2020-01-08	05:00:00	388	527	341	241	405	392	286	367	462	416	491	209	157	149	235	203	388	387	355	6399
2020-01-08	06:00:00	1438	1804	969	787	1354	1365	1063	1256	1591	1407	1616	745	631	536	727	560	1635	1651	744	21879
2020-01-08	07:00:00	3382	4182	1917	1989	3429	4062	2233	3802	4035	3492	3933	2301	2071	1638	2107	1688	3525	3787	1124	54697
2020-01-08	08:00:00	4612	5324	2626	3062	4619	6193	2476	5336	5622	4662	4436	3497	3463	2704	2910	2378	4299	4500	1355	74074
2020-01-08	09:00:00	4435	5223	2323	2994	4464	6088	2339	5310	5396	4350	4277	3302	3125	2815	2843	2237	3859	4213	1508	71101
2020-01-08	10:00:00	4280	5188	2264	2664	4153	5792	1836	5158	4987	4118	4144	2697	2558	2401	2657	2017	3743	3949	1408	66014
2020-01-08	11:00:00	4216	4902	2419	2708	3720	5415	1668	4980	4760	3707	3932	2413	2173	2126	2277	1811	3829	3684	1389	62129
2020-01-08	12:00:00	4145	4882	2305	2651	3747	5433	1773	5083	4721	3779	3900	2317	2241	2189	2344	1686	3736	3721	1571	62224
2020-01-08	13:00:00	4234	4857	2352	2492	3644	5332	1728	4801	4811	3661	4068	2413	2231	2244	2356	1777	3970	3692	1230	61893
2020-01-08	14:00:00	4134	4901	2333	2593	3842	5330	1945	4871	4982	3828	4169	2546	2507	2335	2583	1897	4102	3850	1607	64355
2020-01-08	15:00:00	4432	5199	2468	2961	3909	5758	2375	5275	5649	3913	4301	2666	2829	2521	2886	2233	4609	4253	1136	69373
2020-01-08	16:00:00	4403	5108	2651	3332	4141	6169	2626	5579	5946	4156	4627	2911	3396	2859	3504	2880	4994	4216	1138	74636
2020-01-08	17:00:00	4158	4827	2524	3084	4146	6070	2741	5583	5921	4051	4674	2980	3430	2918	3609	2836	4941	4099	1504	74096
2020-01-08	18:00:00	4037	4635	2363	2975	4438	5759	2303	5422	5499	4392	4433	2967	3474	2837	3151	2488	4877	3989	1267	71306
2020-01-08	19:00:00	4059	4763	2303	2868	4114	5030	1754	4770	4794	4137	4010	2699	2758	2384	2467	1819	4330	3914	1417	64390
2020-01-08	20:00:00	3637	4276	2074	2282	3670	4231	1578	4148	3990	3601	3554	2381	2285	1991	2164	1369	3503	3115	1356	55205
2020-01-08	21:00:00	3095	3592	1900	1960	2901	3240	1030	3200	3189	2872	2963	1848	1668	1563	1673	953	2872	2471	1262	44252
2020-01-08	22:00:00	2443	2846	1419	1373	2115	2558	894	2417	2443	2093	2379	1335	1129	1192	1356	796	2026	1819	1139	33772
2020-01-08	23:00:00	1690	1923	975	840	1265	1582	555	1543	1721	1264	1647	906	769	814	954	507	1395	1194	887	22431
2020-01-09	00:00:00	1046	1147	671	513	737	980	205	941	939	742	993	455	372	452	534	243	729	600	666	12965
2020-01-09	01:00:00	653	683	467	307	403	589	116	579	518	404	657	267	206	279	330	156	401	321	456	7792
2020-01-09	02:00:00	369	382	275	173	207	321	112	314	293	201	319	127	107	131	164	81	257	198	239	4270
2020-01-09	03:00:00	283	302	234	138	178	235	106	241	249	177	285	118	86	114	134	49	185	163	159	3436
2020-01-09	04:00:00	262	281	254	157	203	201	125	184	261	208	255	102	94	96	141	96	230	205	135	3490
2020-01-09	05:00:00	429	565	356	278	447	425	276	412	496	461	550	222	174	143	241	185	400	411	210	6681
2020-01-09	06:00:00	1431	1788	883	820	1416	1443	1068	1336	1775	1481	1585	755	635	526	768	580	1639	1712	699	22340
2020-01-09	07:00:00	3370	4055	1824	1960	3321	4045	2135	3813	3693	3426	3886	2170	1956	1575	2042	1559	3503	3706	1139	53178
2020-01-09	08:00:00	4503	4973	2517	2864	4512	5906	2527	5157	5337	4530	4137	3149	3030	2599	2765	2273	4311	4313	1241	70644
2020-01-09	09:00:00	4281	4838	2382	3023	4277	6101	2377	5164	5081	4232	3840	3118	3320	2818	2840	2404	3715	3945	1991	69747
2020-01-09	10:00:00	4140	4773	2219	2741	3967	5989	1865	5194	5064	3976	3933	2839	2685	2424	2564	2142	3672	4068	1695	65950
2020-01-09	11:00:00	4260	4881	2380	2607	3750	5449	1668	5071	4735	3785	3930	2233	2198	2160	2303	1920	3695	3574	1084	61683
2020-01-09	12:00:00	4359	5013	2269	2720	3889	5532	1747	4970	4800	3867	4216	2434	2247	2146	2271	1819	3822	3605	1098	62824
2020-01-09	13:00:00	4295	5081	2284	2677	3958	5544	1746	5103	5005	3901	4094	2344	2272	2265	2346	1810	4104	3817	1111	63757
2020-01-09	14:00:00	4264	5227	2411	2721	3906	5775	1999	5261	5243	3888	4196	2442	2346	2282	2537	1872	4125	4107	1123	65725
2020-01-09	15:00:00	4383	5169	2288	2876	3910	5925	2461	5315	5623	3912	4452	2629	2833	2565	3008	2225	4631	4212	1175	69592
2020-01-09	16:00:00	4289	5016	2563	3184	3911	6246	2679	5534	6032	3899	4538	2819	3309	2849	3421	2868	5034	4252	1093	73536
2020-01-09	17:00:00	4221	4809	2418	3086	4140	6111	2655	5500	5960	4059	4352	2876	3494	2978	3526	2839	4935	4023	1274	73256
2020-01-09	18:00:00	4242	4923	2498	3144	4237	5824	2386	5447	5679	4200	4388	2964	3488	2837	3149	2500	4814	4108	1122	71950
2020-01-09	19:00:00	4021	4782	2468	2918	4027	5303	1888	4937	4828	4103	3977	2703	2809	2580	2692	2069	4268	3832	1219	65424
2020-01-09	20:00:00	3895	4477	2312	2431	3920	4433	1534	4315	4253	3793	3607	2290	2359	2122	2230	1428	3751	3424	1262	57836
2020-01-09	21:00:00	3329	3769	1915	1931	3044	3514	1061	3453	3366	3073	3069	1903	1769	1642	1792	1039	2686	2553	1111	46019
2020-01-09	22:00:00	2638	3020	1454	1392	2343	2601	844	2553	2500	2312	2505	1519	1274	1285	1450	778	2166	1945	947	35526
2020-01-09	23:00:00	1869	2107	1077	1004	1428	1830	583	1751	1860	1424	1733	1005	830	930	1028	423	1428	1251	820	24381
2020-01-10	00:00:00	1148	1308	650	539	755	1099	271	1054	1099	794	1125	490	425	480	641	305	765	668	461	14077
2020-01-10	01:00:00	763	826	515	329	472	701	130	687	581	462	731	358	232	327	405	191	468	383	246	8807
2020-01-10	02:00:00	462	493	337	202	234	401	104	404	479	234	461	181	146	183	227	92	276	197	217	5330
2020-01-10	03:00:00	361	411	260	176	198	338	101	335	336	198	389	147	108	141	190	70	234	160	233	4386
2020-01-10	04:00:00	306	369	224	179	235	279	119	293	314	238	367	137	92	116	179	110	247	210	279	4293
2020-01-10	05:00:00	441	578	398	292	445	447	288	438	556	446	533	219	192	172	248	215	437	406	172	6923
2020-01-10	06:00:00	1399	1774	896	810	1447	1382	1164	1276	1638	1506	1592	728	622	496	739	522	1618	1580	560	21749
2020-01-10	07:00:00	3436	4192	1987	1969	3420	4174	2108	3876	4020	3516	3776	2102	2031	1510	2020	1557	3517	3729	1128	54068
2020-01-10	08:00:00	4663	5215	2656	2966	4632	6063	2378	5346	5381	4621	4351	3385	3274	2568	2603	2299	4315	4435	1317	72468
2020-01-10	09:00:00	4704	5074	2461	2929	4284	6050	2291	5390	5291	4221	4196	3167	3005	2584	2810	2378	3858	4166	1586	70445
2020-01-10	10:00:00	4440	5106	2403	2782	4366	5798	1812	5277	4973	4229	4157	2783	2652	2357	2487	2097	3820	4038	1505	67082
2020-01-10	11:00:00	4406	5085	2214	2720	3966	5434	1846	4990	4989	3926	4179	2532	2395	2247	2514	2090	3787	3786	1582	64688
2020-01-10	12:00:00	4412	5207	2420	2788	3977	5675	1955	5263	5129	4049	4334	2468	2529	2264	2613	2026	4150	3979	1583	66821
2020-01-10	13:00:00	4425	5051	2535	2833	3958	5516	1964	5182	5149	4005	4253	2557	2561	2313	2628	2200	4217	4207	1531	67085
2020-01-10	14:00:00	4304	5198	2421	2916	4193	5883	2286	5380	5485	4124	4224	2616	2585	2335	2739	2249	4639	4283	1128	68988
2020-01-10	15:00:00	4543	5172	2552	3041	3879	6168	2626	5547	6025	3813	4564	2637	2896	2671	3136	2579	4891	4273	1278	72291
2020-01-10	16:00:00	4278	5088	2678	3258	4122	6289	2687	5524	5980	4103	4499	2778	3449	3038	3564	3175	5151	4166	1073	74900
2020-01-10	17:00:00	3857	4502	2579	3187	4144	6123	2757	5424	5721	4127	4352	3105	3534	3231	3680	3303	4963	4059	1397	74045
2020-01-10	18:00:00	4044	4911	2612	3184	4000	5788	2445	5292	5482	3969	4486	2851	3415	2993	3298	2623	4858	4116	1298	71665
2020-01-10	19:00:00	4141	4812	2394	2895	4180	5233	2058	4991	4823	4097	4027	2720	2671	2292	2487	1824	4504	3910	1448	65507
2020-01-10	20:00:00	4056	4895	2288	2385	3633	4726	1659	4612	4311	3576	3994	2347	2282	1995	2180	1464	3991	3461	1370	59225
2020-01-10	21:00:00	3570	4080	1943	1982	3297	4099	1206	3997	3640	3209	3373	1966	1822	1712	1859	1166	3249	2815	1341	50326
2020-01-10	22:00:00	2865	3346	1597	1512	2436	3111	992	2907	3011	2430	2732	1480	1336	1228	1541	859	2434	2172	1150	39139
2020-01-10	23:00:00	2306	2624	1287	1038	1790	2025	709	1962	1950	1781	2113	1010	934	853	1069	576	1762	1405	887	28081
2020-01-11	00:00:00	1788	2029	957	754	1432	1522	502	1485	1385	1421	1612	770	571	721	838	425	1187	1066	748	21213
2020-01-11	01:00:00	1396	1437	824	489	865	1247	328	1268	1068	879	1331	608	403	550	658	260	876	607	481	15575
2020-01-11	02:00:00	1095	1112	642	393	598	938	174	976	845	596	1030	455	281	406	473	153	649	447	280	11543
2020-01-11	03:00:00	896	846	584	356	423	721	112	765	736	431	809	316	181	295	368	119	474	362	358	9152
2020-01-11	04:00:00	723	763	522	308	423	611	123	633	554	424	730	273	174	246	350	130	405	313	257	7962
2020-01-11	05:00:00	755	826	592	349	465	594	203	604	596	479	707	269	192	245	356	187	490	385	205	8499
2020-01-11	06:00:00	1029	1200	670	537	735	895	492	897	991	763	1045	403	321	336	481	304	857	702	387	13045
2020-01-11	07:00:00	1568	1957	900	814	1316	1402	645	1295	1438	1348	1504	611	501	516	661	491	1334	1129	616	20046
2020-01-11	08:00:00	2522	3139	1511	1402	2114	2262	995	2132	2163	2156	2543	1099	954	878	1106	803	2150	1702	901	32532
2020-01-11	09:00:00	3373	4017	1924	1765	3096	3279	1331	3156	2934	3096	3395	1825	1577	1295	1627	1168	2704	2533	1222	45317
2020-01-11	10:00:00	3683	4355	2114	2135	3500	3860	1501	3634	3648	3486	3571	2106	1831	1705	1924	1386	3315	2910	956	51620
2020-01-11	11:00:00	4028	4796	2185	2377	3867	4299	1586	4221	4156	3920	3980	2501	2239	2097	2141	1547	3856	3433	1108	58337
2020-01-11	12:00:00	4259	4810	2493	2695	3925	4589	1844	4578	4480	3921	4066	2566	2313	2145	2213	1670	4181	3678	1119	61545
2020-01-11	13:00:00	4315	5048	2621	2728	4188	4754	1725	4609	4807	4154	4163	2703	2524	2406	2488	1874	4367	3837	1296	64607
2020-01-11	14:00:00	4387	5034	2547	2868	4200	4868	1728	4925	4818	4248	4063	2684	2563	2313	2446	1784	4480	4107	1155	65218
2020-01-11	15:00:00	4058	5000	2486	2631	4080	4618	1797	4701	4682	4074	4227	2631	2461	2303	2514	1799	4484	3980	1134	63660
2020-01-11	16:00:00	4236	4892	2393	2694	3889	4591	1472	4577	4434	3786	3950	2456	2310	2134	2291	1734	4318	3741	1492	61390
2020-01-11	17:00:00	3821	4538	2284	2538	3783	4271	1456	4259	4031	3793	3784	2325	2181	2036	2136	1541	4123	3587	1383	57870
2020-01-11	18:00:00	3948	4619	2400	2402	3650	4319	1291	4240	3769	3647	3691	2311	2089	1848	2014	1307	4051	3428	1368	56392
2020-01-11	19:00:00	3983	4781	2332	2464	3692	4286	1305	4303	3729	3690	3863	2235	2063	1903	2025	1232	3839	3298	1322	56345
2020-01-11	20:00:00	3824	4434	2245	2198	3478	3857	1055	3828	3487	3481	3558	2002	1745	1598	1799	1010	3464	2893	1316	51272
2020-01-11	21:00:00	3294	3627	1766	1628	2841	3174	865	3303	2842	2839	3111	1610	1430	1453	1625	888	2838	2349	1210	42693
2020-01-11	22:00:00	2721	2964	1497	1235	2155	2501	749	2388	2276	2119	2547	1243	1123	1141	1342	774	2228	1682	1094	33779
2020-01-11	23:00:00	2230	2433	1166	882	1573	1763	488	1761	1651	1557	2134	995	850	928	1093	540	1687	1256	874	25861
2020-01-12	00:00:00	1807	1847	1082	801	1213	1430	346	1426	1380	1209	1664	734	591	656	803	402	1115	940	727	20173
2020-01-12	01:00:00	1606	1610	1002	619	903	1212	214	1262	1238	928	1544	610	400	570	731	294	973	713	601	17030
2020-01-12	02:00:00	1257	1252	755	449	624	936	151	972	893	617	1212	490	265	464	600	185	712	473	562	12869
2020-01-12	03:00:00	1040	1044	699	367	513	797	127	838	750	507	1142	439	225	438	530	156	620	369	590	11191
2020-01-12	04:00:00	895	817	549	291	411	649	89	706	597	417	867	301	189	314	462	168	476	291	595	9084
2020-01-12	05:00:00	756	757	422	260	405	556	112	575	617	403	696	260	145	253	356	175	387	293	512	7940
2020-01-12	06:00:00	780	826	429	311	535	655	294	573	643	531	800	338	206	282	412	227	567	442	660	9511
2020-01-12	07:00:00	1055	1193	598	478	702	854	421	784	889	718	1018	372	257	299	485	292	700	598	540	12253
2020-01-12	08:00:00	1656	2023	965	785	1111	1367	550	1278	1218	1122	1649	535	381	418	656	444	1227	941	446	18772
2020-01-12	09:00:00	2141	2660	1392	1015	1566	1887	755	1848	1627	1605	2278	904	709	661	896	648	1501	1293	656	26042
2020-01-12	10:00:00	2330	2823	1443	1188	1679	2200	966	2179	1980	1730	2559	991	835	888	1245	848	1743	1596	655	29878
2020-01-12	11:00:00	3016	3524	1906	1736	2272	2859	1222	2891	2517	2322	2930	1277	974	1098	1449	1104	2254	1964	908	38223
2020-01-12	12:00:00	3345	4300	2133	1981	2641	3348	1297	3390	3008	2638	3563	1520	1264	1371	1808	1450	2732	2267	1168	45224
2020-01-12	13:00:00	3823	4820	2189	2213	2893	3732	1573	3683	3635	2902	3809	1802	1523	1582	2142	1764	3090	2598	1501	51274
2020-01-12	14:00:00	3993	4918	2284	2340	3138	4234	1679	4226	3997	3100	4052	1906	1596	1677	2342	1982	3402	2864	1051	54781
2020-01-12	15:00:00	3932	4920	2070	2340	3038	4212	1714	4173	4130	3080	4116	2067	1748	1843	2407	2118	3680	2946	974	55508
2020-01-12	16:00:00	3499	4225	2220	2511	3173	4643	1630	4386	4118	3169	3841	2093	1811	1844	2430	2038	3629	3178	977	55415
2020-01-12	17:00:00	4048	4868	2084	2354	3235	4436	1668	4322	3939	3268	3927	2163	1897	1963	2499	1976	3812	3229	1098	56786
2020-01-12	18:00:00	4029	4636	2206	2135	3178	4356	1469	4042	3514	3186	3951	1911	1640	1744	2022	1642	3446	3123	1265	53495
2020-01-12	19:00:00	4184	4876	2199	2041	2988	4115	1489	3870	3646	3042	4002	1978	1665	1674	2066	1399	3483	2882	1279	52878
2020-01-12	20:00:00	3799	4544	1947	1828	2975	3626	1351	3450	3261	2969	3882	1765	1532	1564	1982	1272	3247	2568	1291	48853
2020-01-12	21:00:00	3335	3947	1767	1566	2457	2970	921	2737	2374	2452	3232	1389	1199	1199	1609	1004	2390	2050	1070	39668
2020-01-12	22:00:00	2633	3043	1400	1195	2004	2490	756	2223	2055	1965	2601	1088	930	1051	1275	712	1969	1543	898	31831
2020-01-12	23:00:00	1728	1916	960	793	1209	1461	453	1305	1395	1202	1634	753	598	690	864	423	1246	961	660	20251
2020-01-13	00:00:00	1059	1202	662	512	679	980	261	937	889	674	1054	424	340	376	520	276	719	538	370	12472
2020-01-13	01:00:00	658	744	481	292	412	633	126	585	553	406	644	275	204	256	327	169	368	332	198	7663
2020-01-13	02:00:00	356	394	225	146	216	326	96	330	312	211	325	113	82	112	144	55	244	197	112	3996
2020-01-13	03:00:00	299	320	204	134	198	277	92	234	221	197	320	105	75	99	140	60	153	139	144	3411
2020-01-13	04:00:00	284	338	193	160	254	301	121	293	305	257	339	118	80	98	148	87	251	221	94	3942
2020-01-13	05:00:00	501	616	393	283	453	483	306	424	505	475	569	244	181	161	261	232	425	442	172	7126
2020-01-13	06:00:00	1516	1921	973	858	1463	1576	1088	1455	1694	1558	1726	740	640	541	816	637	1706	1729	620	23257
2020-01-13	07:00:00	3554	4171	2046	2035	3586	4219	2194	3906	4000	3673	3924	2269	2136	1663	2014	1636	3610	3663	1118	55417
2020-01-13	08:00:00	4758	5383	2626	3134	4804	6135	2596	5426	5635	4836	4574	3400	3442	2714	2897	2535	4522	4831	1512	75760
2020-01-13	09:00:00	4507	5278	2215	3056	4419	6191	2277	5324	5370	4400	4399	3286	3320	2891	2973	2507	3892	4276	1582	72163
2020-01-13	10:00:00	4390	4924	2400	2802	4203	5779	1913	5207	4896	4158	4190	2635	2484	2387	2550	2069	3741	3929	1454	66111
2020-01-13	11:00:00	4304	5001	2242	2604	3912	5337	1684	4815	4787	3888	3919	2388	2315	2115	2368	1835	3614	3613	1543	62284
2020-01-13	12:00:00	4170	5015	2312	2598	3854	5409	1638	4939	4696	3867	3998	2296	2226	2100	2364	1816	3978	3655	1528	62459
2020-01-13	13:00:00	4089	4926	2278	2581	3910	5359	1742	5050	4874	3879	4092	2364	2246	2238	2402	1783	4029	3828	1571	63241
2020-01-13	14:00:00	4249	4840	2273	2586	3847	5377	1929	5200	4884	3845	4141	2374	2385	2176	2547	1898	4052	3692	1185	63480
2020-01-13	15:00:00	4403	5174	2450	2863	4124	5765	2363	5192	5607	4109	4307	2585	2711	2563	2906	2183	4808	4278	1483	69874
2020-01-13	16:00:00	4453	5266	2647	3179	4270	6224	2671	5492	5962	4254	4757	2879	3322	2660	3276	2878	5095	4367	1145	74797
2020-01-13	17:00:00	4104	4839	2463	3150	4278	6169	2459	5495	5810	4217	4630	3088	3503	3020	3652	2839	5144	4252	1502	74614
2020-01-13	18:00:00	4017	4627	2428	3008	4129	5899	2266	5257	5411	4178	4244	2896	3276	2808	3019	2401	4742	3988	1336	69930
2020-01-13	19:00:00	3782	4743	2191	2797	4134	4870	1753	4758	4725	4075	3949	2656	2757	2323	2507	1900	4068	3894	1442	63324
2020-01-13	20:00:00	3688	4322	1902	2297	3709	4354	1492	4167	4014	3692	3605	2294	2219	2016	2127	1385	3631	3245	1415	55574
2020-01-13	21:00:00	3015	3606	1816	1938	2995	3330	1055	3211	3277	2887	2905	1843	1737	1528	1604	930	2819	2560	1168	44224
2020-01-13	22:00:00	2288	2735	1255	1319	2104	2387	855	2226	2356	2074	2282	1272	1162	1117	1312	730	2067	1812	1020	32373
2020-01-13	23:00:00	1580	1797	970	812	1282	1664	595	1465	1719	1248	1555	827	678	734	912	472	1282	1140	878	21610
2020-01-14	00:00:00	972	1111	607	491	687	933	232	874	992	681	958	479	372	408	531	287	677	578	804	12674
2020-01-14	01:00:00	561	612	367	265	349	525	123	510	529	351	539	250	196	242	306	129	391	285	691	7221
2020-01-14	02:00:00	318	348	249	163	215	292	97	260	280	209	340	157	112	145	184	64	213	181	931	4758
2020-01-14	03:00:00	251	264	198	125	155	235	81	221	217	157	277	110	82	110	139	53	165	138	571	3549
2020-01-14	04:00:00	261	302	233	159	244	237	146	233	277	241	271	132	107	100	131	81	218	208	791	4372
2020-01-14	05:00:00	401	533	306	230	417	405	318	404	512	416	529	230	162	159	265	220	403	398	920	7228
2020-01-14	06:00:00	1434	1858	909	773	1477	1393	1236	1303	1640	1538	1624	773	674	513	729	587	1665	1676	709	22511
2020-01-14	07:00:00	3199	4028	1908	1977	3312	4082	2125	3883	3998	3429	3975	2305	2186	1511	1960	1614	3535	3747	1071	53845
2020-01-14	08:00:00	4547	5152	2552	3098	4733	5976	2579	5257	5686	4784	4355	3364	3340	2658	2935	2490	4401	4665	1408	73980
2020-01-14	09:00:00	4646	5086	2446	3059	4384	6201	2366	5374	5235	4312	4273	3245	3171	2763	2813	2355	3872	4094	164	69859
2020-01-14	10:00:00	4310	4949	2286	2671	4098	5766	1982	5256	4918	4024	4168	2791	2601	2598	2696	2120	3527	3890	287	64938
2020-01-14	11:00:00	4276	4897	2350	2531	3832	5437	1743	4997	4840	3883	4208	2395	2350	2250	2548	1824	3734	3650	1150	62895
2020-01-14	12:00:00	4312	5006	2256	2479	3819	5579	1645	5157	4892	3765	4081	2305	2246	2129	2346	1689	3915	3685	1130	62436
2020-01-14	13:00:00	4231	5090	2283	2564	3876	5569	1656	5100	4964	3822	4246	2401	2319	2221	2454	1805	3906	3947	1123	63577
2020-01-14	14:00:00	4330	5059	2341	2775	3865	5518	1965	5037	4938	3863	4136	2326	2300	2242	2459	1905	4141	3964	1379	64543
2020-01-14	15:00:00	4307	5179	2355	2998	4067	5801	2409	5283	5623	4030	4340	2625	2784	2469	2890	2211	4739	4251	2070	70431
2020-01-14	16:00:00	4380	5047	2561	3039	4214	6221	2717	5583	5955	4230	4785	2936	3330	2813	3495	2724	4999	4383	1296	74708
2020-01-14	17:00:00	4226	4798	2531	3052	4309	6074	2821	5516	5856	4376	4312	2990	3524	2924	3437	2669	5000	4249	1407	74071
2020-01-14	18:00:00	4198	4804	2469	3009	4445	5939	2256	5365	5597	4442	4285	3021	3316	2840	3077	2409	4693	4148	1399	71712
2020-01-14	19:00:00	4196	4787	2224	2832	4316	5272	1769	5042	5025	4295	4063	2710	2887	2341	2587	1734	4343	3961	1432	65816
2020-01-14	20:00:00	3870	4495	2074	2371	3741	4283	1447	4138	4248	3726	3675	2386	2240	1946	2075	1358	3530	3451	1327	56381
2020-01-14	21:00:00	3098	3653	1688	1791	2842	3398	980	3316	3165	2813	3084	1848	1637	1497	1737	1016	2770	2504	1189	44026
2020-01-14	22:00:00	2487	2957	1503	1393	2060	2424	915	2373	2460	2062	2356	1398	1212	1261	1350	768	2051	1864	1038	33932
2020-01-14	23:00:00	1695	1995	1009	923	1277	1768	597	1665	1726	1272	1687	935	715	776	949	466	1307	1161	793	22716
2020-01-15	00:00:00	1043	1123	665	500	694	1046	202	974	896	697	998	484	392	455	513	243	698	597	613	12833
2020-01-15	01:00:00	610	675	396	257	397	553	117	565	543	405	648	253	212	268	333	156	404	304	466	7562
2020-01-15	02:00:00	394	420	270	192	203	328	60	340	306	208	378	126	118	148	213	111	219	189	288	4511
2020-01-15	03:00:00	250	286	223	136	169	253	90	226	220	173	270	99	77	105	128	55	185	137	316	3398
2020-01-15	04:00:00	283	341	267	188	200	234	106	245	391	204	283	119	100	100	135	89	222	188	381	4076
2020-01-15	05:00:00	434	573	298	236	425	434	295	392	482	445	516	219	158	157	234	213	423	379	363	6676
2020-01-15	06:00:00	1463	1834	894	788	1477	1388	1106	1317	1683	1499	1645	698	630	491	741	565	1658	1689	688	22254
2020-01-15	07:00:00	3454	4192	1971	1997	3511	4119	2104	3961	4036	3606	3947	2389	2078	1573	2120	1665	3527	3826	998	55074
2020-01-15	08:00:00	4641	5317	2564	3076	4746	6137	2586	5263	5620	4728	4346	3435	3393	2771	2883	2482	4450	4629	1561	74628
2020-01-15	09:00:00	4468	5100	2397	3032	4417	6253	2298	5512	5513	4326	4338	3247	3013	2863	2913	2359	4050	4373	1690	72162
2020-01-15	10:00:00	3994	4671	2176	2694	4160	5885	1892	5312	5166	4110	3865	2674	2565	2400	2605	2185	3723	4185	1019	65281
2020-01-15	11:00:00	3856	4538	2208	2521	3820	5437	1723	5075	4857	3865	3935	2319	2271	2165	2432	1988	3747	3715	1064	61536
2020-01-15	12:00:00	3845	4586	2236	2613	3614	5648	1678	5064	4917	3646	3801	2245	2166	1942	2288	1860	3888	3925	1405	61367
2020-01-15	13:00:00	4040	4836	2265	2596	3885	5487	1717	5118	5087	3859	4089	2302	2234	2099	2336	1802	4009	3914	1505	63180
2020-01-15	14:00:00	4248	4936	2365	2685	3909	5684	1998	5149	5064	3927	4112	2389	2440	2153	2567	2032	4207	3960	1545	65370
2020-01-15	15:00:00	4400	5135	2338	2886	4248	5795	2446	5380	5589	4275	4452	2656	2855	2486	2824	2242	4570	4278	1585	70440
2020-01-15	16:00:00	3009	3677	2073	3067	4480	6236	2673	5469	5937	4430	4129	3009	3404	2688	3417	2965	4891	4554	1665	71773
2020-01-15	17:00:00	3925	4818	2484	3177	4358	6159	2696	5502	5698	4282	4520	3083	3594	3215	3704	2839	4932	4289	1478	74753
2020-01-15	18:00:00	4121	4702	2443	2987	4250	5893	2229	5447	5729	4190	4351	3075	3373	2986	3164	2538	4797	4160	1510	71945
2020-01-15	19:00:00	4275	4949	2433	2906	4162	5197	1865	4986	5140	4122	4050	2575	2799	2380	2654	1880	4394	4142	1508	66417
2020-01-15	20:00:00	3882	4458	2296	2375	3796	4411	1560	4245	4321	3771	3663	2237	2217	1936	2081	1390	3531	3393	1393	56956
2020-01-15	21:00:00	3267	3678	1872	1932	2989	3556	989	3613	3238	2942	2993	1921	1740	1672	1832	1035	2920	2616	1282	46087
2020-01-15	22:00:00	2759	3216	1563	1400	2242	2599	940	2467	2685	2226	2559	1476	1222	1197	1392	755	2204	1952	1070	35924
2020-01-15	23:00:00	1872	2132	1110	980	1425	1839	581	1781	1876	1423	1818	957	803	861	961	557	1579	1249	1043	24847
2020-01-16	00:00:00	1103	1187	695	537	839	1122	242	1080	999	841	1069	524	426	488	607	289	767	652	1090	14557
2020-01-16	01:00:00	759	822	494	316	469	645	110	645	664	480	774	336	223	315	416	187	422	337	789	9203
2020-01-16	02:00:00	484	483	312	200	256	332	90	348	368	255	427	201	123	203	244	58	268	194	424	5270
2020-01-16	03:00:00	295	319	219	147	187	273	81	259	257	192	295	109	71	117	127	35	204	152	318	3657
2020-01-16	04:00:00	291	345	242	185	244	256	107	238	280	244	311	110	100	99	149	89	225	223	313	4051
2020-01-16	05:00:00	442	564	349	272	417	433	274	400	473	428	514	203	168	174	229	203	416	379	165	6503
2020-01-16	06:00:00	1449	1766	873	777	1469	1383	1067	1327	1619	1529	1569	769	623	515	725	547	1645	1632	535	21819
2020-01-16	07:00:00	3485	4061	1907	1966	3444	3968	2106	3764	4023	3496	3903	2200	2008	1509	2011	1582	3564	3643	996	53636
2020-01-16	08:00:00	4327	5184	2550	2967	4511	6046	2610	5232	5317	4561	4348	3395	3411	2737	2879	2411	4108	4233	1374	72201
2020-01-16	09:00:00	3924	4460	2205	2796	4376	6088	2345	5191	5457	4328	3536	3075	3220	2883	2977	2392	3881	4107	1614	68855
2020-01-16	10:00:00	3834	4385	2337	2810	4297	5984	1969	5326	5085	4273	3479	2698	2741	2532	2779	2307	3540	3911	1535	65822
2020-01-16	11:00:00	3842	4637	2190	2660	3871	5531	1749	5065	4652	3861	3704	2304	2424	2347	2562	2178	3658	3643	1455	62333
2020-01-16	12:00:00	3838	4577	2176	2660	3856	5575	1699	5107	4776	3873	3915	2458	2446	2131	2362	1973	3863	3672	1498	62455
2020-01-16	13:00:00	3747	4582	2158	2548	3785	5564	1795	4993	4837	3803	3831	2271	2276	2186	2465	1918	3912	3708	1559	61938
2020-01-16	14:00:00	3949	4771	2112	2617	3968	5724	2036	5300	5038	3939	4046	2426	2384	2291	2548	2031	4220	3864	1545	64809
2020-01-16	15:00:00	3955	4655	2426	2929	4073	6036	2490	5334	5545	4071	4053	2619	2759	2400	2876	2291	4668	4114	1573	68867
2020-01-16	16:00:00	4074	4588	2494	3095	4287	6272	2673	5592	6120	4332	4433	2944	3469	2842	3499	2916	4876	4304	1300	74110
2020-01-16	17:00:00	3831	4362	2481	3163	4133	6189	2603	5337	5893	4097	4027	2922	3533	3107	3781	3021	4863	4078	1491	72912
2020-01-16	18:00:00	4035	4425	2652	2980	4433	5525	2431	5245	5656	4394	4223	2992	3576	3045	3477	2816	4735	4036	1404	72080
2020-01-16	19:00:00	4056	4637	2335	2912	4328	5045	2005	5006	5112	4241	4206	2729	2977	2639	3001	2229	4166	3830	1526	66980
2020-01-16	20:00:00	3996	4599	2269	2627	4059	4587	1603	4446	4574	4031	3937	2438	2794	2411	2663	1748	3871	3448	1550	61651
2020-01-16	21:00:00	3422	3869	1967	1972	3166	3757	1102	3701	3509	3110	3221	2040	1803	1746	1879	1154	2979	2635	1309	48341
2020-01-16	22:00:00	2751	3211	1554	1466	2363	2889	830	2725	2755	2346	2580	1469	1370	1176	1396	747	2237	1949	1077	36891
2020-01-16	23:00:00	1930	2243	1165	967	1508	1905	574	1851	1938	1497	1938	1045	809	927	1095	540	1507	1260	833	25532
2020-01-17	00:00:00	1307	1407	764	585	895	1229	261	1249	1105	919	1267	584	501	541	693	366	823	666	679	15841
2020-01-17	01:00:00	826	886	531	361	546	808	119	739	680	538	796	357	280	337	426	224	477	401	832	10164
2020-01-17	02:00:00	575	618	361	228	298	466	94	463	438	301	553	205	148	235	289	92	323	229	724	6640
2020-01-17	03:00:00	410	419	338	217	223	362	92	361	348	221	441	175	103	171	228	77	229	189	463	5067
2020-01-17	04:00:00	379	424	281	191	255	312	123	301	341	260	416	132	100	143	206	119	245	219	496	4943
2020-01-17	05:00:00	463	638	393	304	430	435	275	422	457	445	548	218	157	163	267	216	405	381	322	6939
2020-01-17	06:00:00	1443	1741	880	759	1418	1365	1096	1295	1684	1521	1556	675	625	526	701	536	1672	1571	674	21738
2020-01-17	07:00:00	3348	4125	1802	1965	3278	3959	1981	3655	3912	3388	3763	2145	1998	1534	1896	1467	3494	3453	768	51931
2020-01-17	08:00:00	4128	4930	2590	2989	4448	6015	2420	5406	5272	4497	4145	3110	3178	2500	2757	2345	4168	4117	1095	70110
2020-01-17	09:00:00	3939	4488	2312	2802	4150	6149	2223	5414	5288	4094	3436	3094	3091	2728	2871	2420	3858	3929	1555	67841
2020-01-17	10:00:00	3500	4116	1991	2655	4068	5774	1982	5197	4891	4034	3417	2572	2519	2381	2607	2264	3523	3777	1488	62756
2020-01-17	11:00:00	3672	4226	2078	2514	3907	5481	1813	5095	4929	3859	3454	2325	2315	2229	2525	2131	3710	3609	1551	61423
2020-01-17	12:00:00	3591	4355	2146	2499	4078	5841	1869	5237	5078	4036	3495	2349	2356	2272	2576	2345	3981	3865	1481	63450
2020-01-17	13:00:00	3866	4376	2253	2763	4275	5705	1949	5325	5330	4262	3766	2434	2599	2254	2571	2135	4283	4010	1571	65727
2020-01-17	14:00:00	3654	4241	2109	2790	4209	6095	2127	5393	5521	4154	3700	2560	2617	2417	2832	2387	4455	4072	1627	66960
2020-01-17	15:00:00	4149	4752	2418	3073	4180	6028	2716	5437	5829	4171	4171	2579	2936	2541	2926	2662	4972	4272	1700	71512
2020-01-17	16:00:00	4181	4880	2651	3257	4042	6187	2798	5471	5789	4089	4716	2782	3320	2840	3554	2923	5142	3931	1449	74002
2020-01-17	17:00:00	3978	4579	2582	3153	4221	5890	2762	5360	5898	4221	4498	3032	3487	2993	3633	2925	4842	4023	1211	73288
2020-01-17	18:00:00	4147	4952	2574	3175	4440	5847	2296	5205	5508	4417	4420	2795	3314	2864	3180	2593	4731	3873	1300	71631
2020-01-17	19:00:00	4309	4887	2611	3051	4054	5269	2111	4942	4973	4032	4070	2537	2740	2320	2595	2159	4561	3704	1384	66309
2020-01-17	20:00:00	4223	4727	2367	2698	3757	4754	1702	4583	4463	3777	4092	2428	2332	2141	2490	1666	3977	3296	1395	60868
2020-01-17	21:00:00	3715	4154	2149	2128	3220	4000	1185	4066	3627	3165	3450	1940	1705	1627	1987	1302	3133	2745	1279	50577
2020-01-17	22:00:00	3148	3561	1664	1572	2474	2995	979	2982	2847	2485	2980	1476	1334	1310	1628	1042	2419	2057	1203	40156
2020-01-17	23:00:00	2417	2767	1452	1131	1890	2361	615	2217	2253	1852	2316	1069	904	993	1166	699	1852	1499	1039	30492
2020-01-18	00:00:00	2068	2211	1386	1000	1410	1524	331	1533	1508	1411	1981	810	614	782	939	495	1242	898	913	23056
2020-01-18	01:00:00	1579	1644	925	604	884	1326	431	1369	1232	878	1560	673	389	636	822	328	917	621	1103	17921
2020-01-18	02:00:00	1237	1265	663	416	654	962	167	1027	917	656	1240	519	274	503	631	212	676	492	962	13473
2020-01-18	03:00:00	1060	1006	619	394	504	790	164	841	720	514	1056	411	216	422	547	195	566	369	696	11090
2020-01-18	04:00:00	910	838	563	358	470	618	139	638	660	486	875	392	219	367	478	164	475	347	654	9651
2020-01-18	05:00:00	815	825	513	323	519	664	178	659	690	518	838	348	202	320	447	214	509	412	596	9590
2020-01-18	06:00:00	972	1177	588	489	794	862	454	794	960	806	964	398	306	300	425	280	875	713	689	12846
2020-01-18	07:00:00	1534	1786	953	879	1304	1345	656	1229	1402	1319	1409	628	532	534	654	499	1243	1080	683	19669
2020-01-18	08:00:00	2437	3020	1500	1363	2124	2118	932	2082	2088	2173	2488	1046	894	816	1065	784	2035	1612	881	31458
2020-01-18	09:00:00	3286	3916	1897	1784	2936	3048	1287	3048	2876	2968	3240	1748	1544	1303	1590	1136	2823	2436	1060	43926
2020-01-18	10:00:00	3703	4451	2301	2242	3496	3807	1587	3686	3505	3549	3862	2137	1942	1742	2024	1434	3251	2900	1290	52909
2020-01-18	11:00:00	4073	4802	2371	2506	3926	4396	1773	4401	4262	3872	4019	2449	2244	1939	2322	1761	4054	3436	1391	59997
2020-01-18	12:00:00	4080	4756	2356	2814	4128	4558	1886	4614	4430	4140	4226	2806	2675	2279	2563	2013	4228	3730	1567	63849
2020-01-18	13:00:00	4215	5009	2616	2942	4208	4921	1770	4900	4987	4160	4085	2894	2732	2375	2512	1895	4448	3810	1572	66051
2020-01-18	14:00:00	4175	5024	2556	2932	4335	4862	1762	4904	5003	4352	4356	2895	2776	2396	2586	1940	4627	4016	1513	67010
2020-01-18	15:00:00	4175	4905	2495	2684	4082	4732	1844	4687	4558	4044	4130	2775	2559	2370	2534	1964	4468	3700	1539	64245
2020-01-18	16:00:00	3979	4647	2239	2482	4097	4568	1639	4551	4399	4117	3995	2550	2356	2023	2333	1678	4267	3626	1470	61016
2020-01-18	17:00:00	3865	4543	2296	2432	3642	4165	1489	4229	4022	3646	3774	2264	2115	1980	2136	1501	4048	3380	1304	56831
2020-01-18	18:00:00	3975	4605	2433	2402	3694	4225	1374	4302	3834	3686	3849	2238	2091	1870	2056	1338	4060	3395	1219	56646
2020-01-18	19:00:00	3990	4683	2395	2429	3592	4319	1382	4366	4118	3624	3915	2149	1823	1785	2099	1338	4009	3229	1217	56462
2020-01-18	20:00:00	3655	4282	2204	2092	3293	3551	1136	3619	3649	3240	3628	2037	1715	1686	1813	1058	3425	2767	1252	50102
2020-01-18	21:00:00	3250	3668	1960	1756	2851	3129	875	3220	2874	2812	3306	1619	1401	1527	1658	966	2807	2151	1094	42924
2020-01-18	22:00:00	2637	3016	1497	1376	2091	2363	705	2335	2140	2070	2597	1228	1069	1046	1276	763	2116	1635	913	32873
2020-01-18	23:00:00	2284	2594	1304	946	1648	1887	541	1824	1729	1663	2325	1003	831	935	1057	606	1695	1258	723	26853
2020-01-19	00:00:00	1901	2033	1096	772	1287	1401	369	1397	1372	1294	1853	754	562	648	829	380	1230	899	816	20893
2020-01-19	01:00:00	1684	1688	925	609	924	1245	292	1285	1042	961	1534	579	387	534	738	310	942	636	777	17092
2020-01-19	02:00:00	1314	1329	825	523	765	930	190	1013	895	765	1259	492	301	496	604	214	752	503	697	13867
2020-01-19	03:00:00	1077	1014	676	335	541	811	138	882	647	550	997	377	214	350	465	161	629	348	424	10636
2020-01-19	04:00:00	919	831	537	317	424	669	98	727	576	422	840	313	158	305	412	203	493	263	406	8913
2020-01-19	05:00:00	759	782	420	259	398	603	123	608	550	411	766	271	136	269	411	222	398	291	289	7966
2020-01-19	06:00:00	737	818	449	282	566	665	266	675	637	649	837	298	186	269	435	225	526	387	327	9234
2020-01-19	07:00:00	975	1126	546	455	813	903	362	821	873	813	947	343	237	302	463	298	750	582	526	12135
2020-01-19	08:00:00	1441	1744	897	740	1070	1154	505	1074	1016	1094	1540	513	381	426	640	484	1099	799	500	17117
2020-01-19	09:00:00	1898	2369	1197	926	1541	1637	687	1607	1423	1573	2121	746	641	588	879	572	1450	1142	514	23511
2020-01-19	10:00:00	2146	2675	1343	1057	1795	2000	833	2040	1851	1781	2328	942	781	783	1090	799	1713	1314	647	27918
2020-01-19	11:00:00	2803	3414	1677	1495	2318	2548	1092	2477	2349	2309	2927	1102	1020	1001	1363	1055	2134	1730	827	35641
2020-01-19	12:00:00	3023	3693	1772	1791	2525	2936	1200	2978	2801	2572	3092	1410	1147	1165	1601	1213	2491	2068	973	40451
2020-01-19	13:00:00	3394	4135	1910	1958	2834	3437	1465	3345	3212	2822	3395	1665	1499	1395	1765	1431	2921	2304	1111	45998
2020-01-19	14:00:00	3744	4524	2123	2073	2982	3682	1623	3654	3607	2964	3615	1765	1528	1527	1865	1473	3227	2588	1186	49750
2020-01-19	15:00:00	3864	4530	1995	2031	3054	3863	1650	3701	3562	3058	3583	1792	1660	1516	1977	1498	3309	2639	1226	50508
2020-01-19	16:00:00	3801	4346	1947	1995	2942	3890	1647	3725	3564	3007	3661	1905	1581	1584	1971	1546	3530	2717	1231	50590
2020-01-19	17:00:00	3931	4746	2077	1947	3203	3839	1463	3707	3463	3220	3794	1956	1692	1581	1970	1469	3346	2738	1233	51375
2020-01-19	18:00:00	3868	4572	2106	2028	3027	3965	1566	3706	3362	3011	3795	1772	1550	1564	2030	1388	3452	2766	1298	50826
2020-01-19	19:00:00	3604	4373	2074	1959	3048	3764	1596	3640	3450	3054	3767	1907	1634	1622	1986	1331	3471	2854	1172	50306
2020-01-19	20:00:00	3681	4441	1941	1999	3094	3483	1336	3334	3118	3103	3540	1714	1550	1505	1785	1147	3157	2653	1306	47887
2020-01-19	21:00:00	3156	3574	1753	1561	2590	2798	1075	2663	2418	2582	2984	1399	1250	1268	1524	978	2583	1970	1158	39284
2020-01-19	22:00:00	2429	2831	1382	1167	1969	2310	937	2069	2045	1932	2418	1085	965	963	1233	649	1804	1536	1032	30756
2020-01-19	23:00:00	1756	1977	997	814	1283	1612	492	1469	1322	1302	1724	760	584	650	917	449	1292	1018	765	21183
2020-01-20	00:00:00	994	1125	624	409	598	915	217	864	856	612	952	358	294	369	446	231	666	498	445	11473
2020-01-20	01:00:00	635	718	408	253	444	576	152	519	462	436	645	231	180	237	374	200	364	310	304	7448
2020-01-20	02:00:00	404	464	236	171	232	291	87	285	274	231	383	145	103	140	203	86	240	160	274	4409
2020-01-20	03:00:00	291	308	181	152	177	224	95	230	215	179	329	91	66	90	129	63	167	114	507	3608
2020-01-20	04:00:00	295	327	206	138	274	285	98	272	268	266	302	103	87	95	146	91	259	207	510	4229
2020-01-20	05:00:00	494	633	333	269	464	449	309	398	464	493	628	263	185	185	319	262	414	420	434	7416
2020-01-20	06:00:00	1518	1894	884	786	1502	1496	1170	1418	1797	1582	1689	729	659	533	770	616	1768	1679	750	23240
2020-01-20	07:00:00	3559	4226	1972	2075	3453	4097	2054	3808	4131	3567	4019	2373	2087	1651	2099	1706	3640	3636	1170	55323
2020-01-20	08:00:00	4570	5330	2562	3138	4782	6113	2420	5365	5534	4739	4479	3447	3420	2806	3065	2473	4368	4445	1400	74456
2020-01-20	09:00:00	4475	5220	2369	3107	4219	6121	2386	5346	5336	4223	4430	2975	3130	2862	2946	2437	3912	4156	1630	71280
2020-01-20	10:00:00	4333	4960	2334	2765	3987	5855	1833	5214	4979	4036	4313	2771	2524	2343	2736	2220	3752	3830	1388	66173
2020-01-20	11:00:00	4305	4906	2224	2543	3673	5229	1842	4835	4768	3679	3852	2409	2204	2128	2336	1897	3588	3436	1467	61321
2020-01-20	12:00:00	4294	4987	2243	2567	3957	5357	1651	4961	4639	3935	4140	2225	2239	2079	2338	1819	3879	3582	1626	62518
2020-01-20	13:00:00	4121	4982	2189	2545	3681	5419	1731	4945	4897	3646	3978	2319	2294	2254	2403	1865	3879	3571	1607	62326
2020-01-20	14:00:00	4335	4951	2314	2679	3823	5592	1977	5080	5299	3814	4051	2411	2337	2187	2432	1936	4189	3708	1522	64637
2020-01-20	15:00:00	4412	5203	2486	2928	3947	5869	2401	5128	5797	4009	4424	2489	2599	2404	2912	2300	4688	4077	1677	69750
2020-01-20	16:00:00	4368	5147	2528	3239	4350	6423	2674	5504	6122	4426	4784	2829	3356	2817	3476	2948	5048	4308	1695	76042
2020-01-20	17:00:00	4066	4854	2386	3077	4221	6187	2742	5435	5824	4190	4323	3032	3546	2929	3532	2733	4971	4175	1614	73837
2020-01-20	18:00:00	4164	4775	2567	3126	4355	5697	2222	5305	5558	4337	4291	2880	3283	2736	3064	2512	4611	4096	1389	70968
2020-01-20	19:00:00	4062	4523	2323	2920	4118	5204	1596	4783	4840	4052	3931	2646	2741	2361	2589	1916	4134	3664	1513	63916
2020-01-20	20:00:00	3784	4382	2002	2209	3815	4138	1486	4047	4021	3719	3563	2368	2279	2070	2199	1444	3511	3085	1449	55571
2020-01-20	21:00:00	3008	3661	1711	1822	2943	3237	984	3169	3192	2910	2982	1859	1637	1593	1734	1018	2814	2419	1204	43897
2020-01-20	22:00:00	2328	2677	1375	1354	2086	2542	916	2456	2514	2057	2259	1404	1186	1143	1211	702	2133	1809	1018	33170
2020-01-20	23:00:00	1617	1972	1013	859	1258	1625	614	1615	1706	1257	1669	814	709	743	927	490	1275	1107	914	22184
2020-01-21	00:00:00	915	1039	624	514	708	976	243	903	882	703	936	511	404	487	538	281	678	620	422	12384
2020-01-21	01:00:00	554	648	356	230	387	561	108	544	564	384	581	249	201	271	342	190	364	291	284	7109
2020-01-21	02:00:00	372	383	236	162	179	303	110	306	321	183	353	135	95	133	191	72	226	159	219	4138
2020-01-21	03:00:00	242	265	185	122	179	244	85	230	254	175	256	115	84	111	124	40	195	137	195	3238
2020-01-21	04:00:00	251	291	206	150	214	257	119	240	263	225	268	95	78	89	135	101	220	192	279	3673
2020-01-21	05:00:00	453	574	360	260	456	419	287	397	470	465	542	211	188	152	243	203	384	400	319	6783
2020-01-21	06:00:00	1473	1831	885	762	1471	1476	1030	1404	1685	1579	1672	774	653	548	794	574	1683	1692	813	22799
2020-01-21	07:00:00	3520	4230	1942	2019	3679	4101	2187	3799	4023	3758	3990	2352	2057	1676	2113	1586	3574	3670	1207	55483
2020-01-21	08:00:00	4620	5264	2644	2975	4723	6033	2602	5064	5514	4762	4378	3306	3436	2804	2887	2533	4374	4353	1417	73689
2020-01-21	09:00:00	4605	5118	2480	2910	4405	6113	2329	5356	5458	4383	4288	3227	3125	2849	2775	2388	3885	3956	1513	71163
2020-01-21	10:00:00	4446	5080	2248	2766	3996	5528	1916	4996	4973	3899	4145	2666	2596	2420	2682	2173	3579	3851	1375	65335
2020-01-21	11:00:00	4305	5000	2317	2668	3663	5116	1694	4632	4782	3655	4084	2307	2194	2087	2346	1900	3830	3560	1323	61463
2020-01-21	12:00:00	4281	5027	2244	2577	3833	5617	1640	4932	4768	3831	4225	2437	2405	2240	2469	1891	3994	3464	1288	63163
2020-01-21	13:00:00	4279	4903	2298	2669	3831	5508	1753	5052	4756	3778	4115	2482	2297	2206	2457	1947	4032	3632	1509	63504
2020-01-21	14:00:00	4282	5061	2330	2685	4023	5494	1932	4942	5093	4005	4191	2473	2426	2241	2586	2085	4227	3790	1548	65414
2020-01-21	15:00:00	4455	5189	2342	2894	4147	5822	2497	5313	5709	4158	4387	2665	2792	2465	2835	2362	4705	4119	1617	70473
2020-01-21	16:00:00	4282	5099	2703	3205	4226	6242	2759	5621	6065	4208	4769	2873	3406	2859	3448	2642	5159	4276	1450	75292
2020-01-21	17:00:00	4177	4858	2646	3307	4594	6205	2690	5405	6229	4631	4440	3321	3929	3489	3586	2665	5128	4247	1814	77361
2020-01-21	18:00:00	4025	4531	2517	3165	4668	6071	2264	5451	5888	4617	3814	3086	3578	3221	3151	2665	4855	4160	1533	73260
2020-01-21	19:00:00	4332	4831	2574	2966	4405	5398	1815	5187	5240	4410	4431	2847	3172	2552	2811	2344	4345	3869	1498	69027
2020-01-21	20:00:00	4040	4632	2274	2576	3828	4677	1586	4443	4290	3787	3793	2476	2445	2066	2213	1511	3715	3226	1471	59049
2020-01-21	21:00:00	3216	3821	1880	1846	3049	3545	1080	3601	3444	3040	3165	2029	1825	1653	1753	992	2914	2600	1369	46822
2020-01-21	22:00:00	2661	3115	1619	1462	2310	2695	946	2601	2663	2236	2575	1450	1280	1258	1350	744	2253	1874	1046	36138
2020-01-21	23:00:00	1791	1976	1029	898	1371	1705	575	1695	1930	1337	1813	956	802	843	994	497	1394	1141	737	23484
2020-01-22	00:00:00	1088	1295	676	520	797	1019	239	999	846	795	1126	525	396	506	602	348	739	613	428	13557
2020-01-22	01:00:00	647	761	413	324	423	631	124	551	447	425	688	308	222	265	386	195	411	302	243	7766
2020-01-22	02:00:00	358	364	288	183	201	349	100	350	294	200	379	157	113	138	190	62	234	173	178	4311
2020-01-22	03:00:00	265	279	216	135	163	237	86	246	245	167	280	119	78	98	144	38	204	148	99	3247
2020-01-22	04:00:00	269	321	184	153	237	236	99	246	269	242	306	105	89	97	144	102	190	182	215	3686
2020-01-22	05:00:00	433	556	306	257	444	422	278	399	460	453	527	222	164	152	269	221	386	392	262	6603
2020-01-22	06:00:00	1458	1822	888	769	1411	1410	1018	1353	1716	1494	1616	753	652	509	777	604	1655	1672	565	22142
2020-01-22	07:00:00	3469	4211	1969	2098	3448	4105	2169	3877	3957	3522	3936	2193	1970	1553	1991	1596	3554	3466	997	54081
2020-01-22	08:00:00	4617	5261	2698	3041	4759	6165	2509	5402	5477	4715	4430	3223	3251	2756	3093	2523	4264	4331	1416	73931
2020-01-22	09:00:00	4461	5185	2384	2860	4248	6130	2329	5259	5309	4276	4336	3231	3157	2929	2850	2353	3977	4057	1571	70902
2020-01-22	10:00:00	4468	5120	2320	2812	4310	5846	1851	5300	4905	4322	4162	2721	2623	2343	2640	2110	3738	3866	1399	66856
2020-01-22	11:00:00	4340	5019	2339	2563	3952	5500	1766	5153	4539	3947	4131	2491	2321	2154	2442	1962	3888	3493	1493	63493
2020-01-22	12:00:00	4062	4829	2293	2535	3898	5512	1651	5041	4660	3875	4022	2382	2261	2219	2487	1826	3906	3386	1468	62313
2020-01-22	13:00:00	4272	4965	2319	2791	4001	5481	1719	5040	4970	3968	3972	2330	2288	2281	2438	1823	4104	3709	1601	64072
2020-01-22	14:00:00	4165	5124	2410	2776	4119	5639	1971	4980	5370	4044	4160	2514	2565	2323	2598	2060	4275	3873	1414	66380
2020-01-22	15:00:00	4505	5170	2466	2979	4372	5837	2385	5234	5732	4390	4502	2601	2824	2493	2922	2281	4810	4152	1153	70808
2020-01-22	16:00:00	4276	4977	2508	3131	4460	6174	2591	5437	6026	4436	4552	2882	3473	2808	3282	2727	4837	4279	1213	74069
2020-01-22	17:00:00	3986	4588	2411	3134	4212	5950	2520	5224	5767	4230	4317	2964	3398	2825	3430	2698	4652	3916	1207	71429
2020-01-22	18:00:00	4020	4572	2365	2985	4333	5779	2211	5240	5675	4302	4235	2854	3331	2754	3105	2541	4512	4045	1161	70020
2020-01-22	19:00:00	4043	4764	2328	2816	4257	5175	1772	4883	5003	4247	3953	2784	2859	2298	2575	1912	4289	3774	1217	64949
2020-01-22	20:00:00	3970	4489	2287	2460	3890	4369	1532	4154	4109	3856	3675	2318	2289	2014	2134	1482	3544	3270	1253	57095
2020-01-22	21:00:00	3131	3671	1727	1796	2952	3477	1017	3471	3334	2960	3140	1793	1629	1560	1747	1044	2876	2485	1300	45110
2020-01-22	22:00:00	2573	3017	1422	1436	2299	2645	853	2576	2620	2271	2471	1331	1222	1160	1360	729	2080	1848	1137	35050
2020-01-22	23:00:00	1801	2073	963	914	1405	1757	581	1749	1851	1390	1830	898	813	882	1035	498	1425	1132	859	23856
2020-01-23	00:00:00	1200	1346	710	587	856	1096	198	1062	1161	852	1159	611	428	541	609	300	841	654	617	14828
2020-01-23	01:00:00	684	709	454	325	438	580	124	597	711	446	692	331	235	321	405	200	413	340	370	8375
2020-01-23	02:00:00	462	488	316	210	253	316	83	308	375	252	439	180	119	174	231	80	286	194	187	4953
2020-01-23	03:00:00	290	325	211	124	174	304	100	268	257	178	298	113	87	96	142	50	187	127	168	3499
2020-01-23	04:00:00	302	339	238	170	230	276	123	264	357	245	312	120	92	103	163	97	225	211	202	4069
2020-01-23	05:00:00	418	556	341	238	427	408	281	379	509	437	520	217	182	149	241	207	404	393	510	6817
2020-01-23	06:00:00	1497	1849	1016	809	1431	1434	1076	1316	1708	1480	1603	744	632	517	761	548	1705	1577	599	22302
2020-01-23	07:00:00	3368	4119	1803	1856	3507	3919	2152	3559	3852	3561	3870	2100	2016	1574	2032	1520	3368	3551	1190	52917
2020-01-23	08:00:00	4579	5248	2627	2869	4547	5921	2511	5337	5594	4540	4373	3303	3179	2669	2962	2355	4294	4022	1304	72234
2020-01-23	09:00:00	4428	5087	2429	2871	4484	6135	2379	5320	5673	4471	4384	3229	3096	2774	2872	2405	3781	3885	1494	71197
2020-01-23	10:00:00	4351	5078	2430	2904	4103	5967	1850	5357	4843	4112	4232	2627	2448	2454	2501	2133	3634	3761	1414	66199
2020-01-23	11:00:00	4289	4872	2326	2673	3853	5525	1702	5126	4814	3824	4054	2464	2234	2156	2407	1849	3657	3470	1484	62779
2020-01-23	12:00:00	3938	4761	2289	2516	3678	5441	1641	5028	4942	3695	3907	2290	2237	2008	2465	1843	3815	3633	1535	61662
2020-01-23	13:00:00	4241	5055	2352	2662	3774	5601	1722	5024	4898	3745	4096	2353	2264	2070	2481	1922	3886	3727	1676	63549
2020-01-23	14:00:00	4341	5205	2420	2754	3969	5625	1952	5085	5327	3970	4339	2528	2451	2284	2558	2064	3980	3876	1143	65871
2020-01-23	15:00:00	4457	5125	2591	2980	4132	5945	2514	5389	5888	4176	4459	2657	2889	2539	2923	2397	4697	4200	1169	71127
2020-01-23	16:00:00	4408	5305	2538	3311	4246	6251	2792	5491	6081	4163	4782	2940	3281	2822	3350	2711	4968	4245	1186	74871
2020-01-23	17:00:00	4400	5065	2513	3204	4219	6301	2763	5385	5675	4273	4585	3006	3590	2901	3530	3026	5005	4101	1508	75050
2020-01-23	18:00:00	4194	4981	2552	3050	4525	5817	2337	5399	5702	4543	4258	2972	3403	2724	3116	2537	4815	4157	1326	72408
2020-01-23	19:00:00	4319	4904	2305	2947	4228	5638	1817	5187	4976	4122	4356	2680	2972	2458	2805	2034	4465	3823	1162	67198
2020-01-23	20:00:00	3915	4600	2282	2490	3915	4677	1376	4569	4267	3909	3861	2495	2504	2221	2486	1546	3635	3330	1198	59276
2020-01-23	21:00:00	3309	3896	1813	1968	3026	3800	983	3680	3488	2982	3231	1943	1743	1631	1821	1134	2973	2584	1310	47315
2020-01-23	22:00:00	2662	2989	1549	1479	2323	2895	921	2832	2573	2305	2663	1483	1324	1246	1448	853	2252	2013	1115	36925
2020-01-23	23:00:00	2053	2387	1230	1023	1589	1996	595	1975	1897	1565	2004	1067	811	926	1136	555	1581	1262	1077	26729
2020-01-24	00:00:00	1309	1327	860	586	910	1253	258	1209	1011	848	1259	549	438	513	653	298	810	661	907	15659
2020-01-24	01:00:00	886	911	553	361	582	794	145	805	679	582	858	340	257	328	480	228	532	381	907	10609
2020-01-24	02:00:00	563	550	376	221	292	470	98	468	473	304	521	255	156	225	285	81	309	226	706	6579
2020-01-24	03:00:00	405	422	281	174	224	338	87	363	351	226	434	147	123	176	220	69	246	172	850	5308
2020-01-24	04:00:00	358	406	242	158	262	379	123	342	353	270	409	143	100	143	219	140	251	227	442	4967
2020-01-24	05:00:00	528	633	425	299	477	450	246	450	501	482	580	202	167	148	290	233	406	415	233	7165
2020-01-24	06:00:00	1444	1817	844	760	1489	1413	1081	1381	1738	1515	1575	730	646	518	705	515	1689	1657	549	22066
2020-01-24	07:00:00	3367	4171	1892	1998	3515	3915	1993	3639	4023	3575	3959	2149	2057	1574	1930	1582	3494	3529	1048	53410
2020-01-24	08:00:00	4635	5191	2603	2978	4504	5778	2608	5258	5326	4442	4265	3183	3152	2449	2722	2383	4243	4054	1332	71106
2020-01-24	09:00:00	4462	5151	2351	2783	4329	5947	2185	5196	5203	4302	4193	2873	2852	2511	2664	2387	3788	3821	1456	68454
2020-01-24	10:00:00	4348	5116	2293	2715	4088	5771	1777	5159	4889	4082	4186	2566	2476	2365	2598	2057	3630	3744	1364	65224
2020-01-24	11:00:00	4278	4981	2308	2620	3946	5437	1733	5022	5008	3896	4126	2466	2367	2201	2572	1975	3968	3652	1459	64015
2020-01-24	12:00:00	4325	5162	2519	2907	3859	5588	1824	5097	5113	3809	4326	2513	2329	2280	2689	2179	4004	3903	1694	66120
2020-01-24	13:00:00	4476	5222	2424	2898	4028	5720	1787	5245	5429	4062	4323	2380	2447	2326	2657	2260	4263	3992	1486	67425
2020-01-24	14:00:00	4367	5223	2445	3019	4146	6078	2340	5338	5712	4116	4415	2664	2777	2489	2906	2367	4517	4342	1608	70869
2020-01-24	15:00:00	4619	5243	2701	3278	4109	6024	2675	5365	5854	4095	4557	2715	3182	2754	3232	2813	5069	4325	1731	74341
2020-01-24	16:00:00	4350	4873	2719	3384	4156	6371	2894	5596	5981	4235	4738	2888	3445	3008	3780	3052	5072	4167	1210	75919
2020-01-24	17:00:00	4087	4826	2770	3276	4392	6103	2778	5378	5654	4417	4621	3127	3619	3048	3778	3182	5220	4235	1406	75917
2020-01-24	18:00:00	4241	5001	2571	3198	4396	5837	2348	5238	5494	4317	4404	2804	3210	2927	3166	2693	4830	4151	1208	72034
2020-01-24	19:00:00	4151	4633	2456	2893	4213	5514	1881	5231	5151	4257	4330	2616	2961	2589	3076	2225	4388	3918	1268	67751
2020-01-24	20:00:00	4073	4909	2371	2540	4062	4812	1719	4772	4583	4047	4273	2523	2488	2351	2583	1726	4156	3650	1370	63008
2020-01-24	21:00:00	3786	4307	2053	1989	3217	4033	1202	3903	3767	3181	3388	1962	1835	1712	1892	1137	3231	2881	1273	50749
2020-01-24	22:00:00	3018	3432	1606	1522	2496	3134	949	3091	2972	2484	2880	1537	1279	1277	1541	830	2517	2134	1130	39829
2020-01-24	23:00:00	2363	2837	1413	1208	1874	2281	694	2196	2056	1888	2222	1045	919	979	1176	637	1797	1476	822	29883
2020-01-25	00:00:00	1945	2053	1145	809	1401	1570	344	1567	1448	1384	1761	760	547	692	840	431	1235	1049	676	21657
2020-01-25	01:00:00	1566	1615	925	644	943	1390	458	1400	1178	918	1456	606	348	597	766	331	807	714	498	17160
2020-01-25	02:00:00	1187	1126	756	445	587	1031	153	1094	835	583	1099	429	263	403	546	161	585	463	748	12494
2020-01-25	03:00:00	959	858	609	333	521	805	113	821	708	502	890	382	207	345	422	95	520	356	1121	10567
2020-01-25	04:00:00	867	804	566	324	476	624	134	597	592	473	808	321	205	301	395	124	473	386	1182	9652
2020-01-25	05:00:00	762	801	462	274	522	686	197	696	702	522	772	297	172	303	381	194	500	422	616	9281
2020-01-25	06:00:00	1048	1243	647	518	903	1001	532	957	1027	932	1015	438	312	399	493	294	839	822	815	14235
2020-01-25	07:00:00	1572	1875	880	813	1438	1472	683	1421	1544	1472	1417	620	501	494	609	472	1294	1193	740	20510
2020-01-25	08:00:00	2374	2900	1370	1181	2190	2164	924	2083	2260	2190	2349	1009	909	787	1030	813	2088	1798	761	31180
2020-01-25	09:00:00	3055	3719	1818	1743	2897	3224	1378	3009	2892	2935	3291	1670	1440	1287	1525	1117	2853	2424	1090	43367
2020-01-25	10:00:00	3696	4390	2091	2046	3437	3726	1712	3584	3485	3454	3641	2073	1892	1639	1909	1399	3439	2929	1218	51760
2020-01-25	11:00:00	3801	4460	2209	2408	3783	4332	1595	4203	4149	3860	3877	2396	2307	2049	2257	1674	3911	3420	1308	57999
2020-01-25	12:00:00	4169	4704	2387	2577	4156	4638	1702	4640	4504	4141	4185	2648	2558	2332	2470	1920	4356	3774	1491	63352
2020-01-25	13:00:00	4203	4833	2589	2784	4063	4683	1767	4564	4733	4103	4148	2635	2408	2236	2524	1868	4294	3870	1529	63834
2020-01-25	14:00:00	4127	4842	2442	2695	4068	4584	1783	4427	4766	4102	4201	2605	2425	2172	2554	1984	4405	3928	1513	63623
2020-01-25	15:00:00	4200	4829	2317	2797	3915	4712	1800	4667	4560	3939	4173	2442	2296	2119	2430	1959	4208	3783	1474	62620
2020-01-25	16:00:00	4032	4838	2467	2642	3727	4564	1709	4314	4122	3711	3921	2245	2177	1961	2206	1858	3980	3623	1460	59557
2020-01-25	17:00:00	3859	4611	2421	2439	3616	4197	1499	4172	3908	3694	3839	2136	1954	1799	2167	1563	4015	3454	1354	56697
2020-01-25	18:00:00	3814	4400	2220	2344	3497	4109	1399	4030	3632	3502	3634	2074	1885	1672	1969	1304	3718	3153	1209	53565
2020-01-25	19:00:00	3735	4691	2062	2147	3470	4034	1303	4095	3686	3506	3849	1951	1776	1682	1951	1289	3836	3042	1248	53353
2020-01-25	20:00:00	3419	4040	2139	1917	3145	3729	972	3613	3192	3184	3480	1828	1622	1481	1801	1010	3130	2590	1201	47493
2020-01-25	21:00:00	2987	3546	1738	1509	2497	2856	740	2891	2596	2504	2927	1502	1341	1256	1464	829	2524	2021	1071	38799
2020-01-25	22:00:00	2509	2958	1426	1261	2143	2213	663	2331	2108	2096	2498	1142	1034	1078	1271	691	2063	1655	901	32041
2020-01-25	23:00:00	2115	2450	1153	986	1656	1920	549	1954	1727	1657	2167	891	761	757	962	514	1558	1297	686	25760
2020-01-26	00:00:00	1765	1894	947	649	1132	1408	294	1370	1183	1131	1732	694	517	582	745	387	1080	794	622	18926
2020-01-26	01:00:00	1361	1418	822	526	697	1198	232	1262	1042	752	1422	535	335	535	677	270	925	605	753	15367
2020-01-26	02:00:00	1204	1208	738	409	582	851	152	981	864	584	1221	516	271	474	613	181	640	459	982	12930
2020-01-26	03:00:00	1000	942	632	325	473	713	136	746	607	473	934	363	193	332	416	161	532	334	867	10179
2020-01-26	04:00:00	842	787	521	269	440	560	123	615	515	437	820	321	183	317	392	137	398	308	974	8959
2020-01-26	05:00:00	684	719	411	236	384	545	110	597	560	389	683	246	164	234	309	188	448	316	919	8142
2020-01-26	06:00:00	800	896	503	299	569	670	278	633	725	566	829	312	207	254	372	225	622	475	838	10073
2020-01-26	07:00:00	987	1133	588	448	717	869	381	754	851	734	996	336	243	294	451	314	768	601	644	12109
2020-01-26	08:00:00	1505	1826	951	686	1054	1231	489	1156	1123	1076	1521	519	403	475	670	440	1124	818	482	17549
2020-01-26	09:00:00	2013	2489	1275	974	1585	1855	699	1820	1557	1635	2226	835	706	674	985	680	1501	1234	575	25318
2020-01-26	10:00:00	2503	2970	1591	1314	2167	2313	969	2223	2156	2166	2541	1065	970	922	1182	873	2071	1763	793	32552
2020-01-26	11:00:00	3069	3556	1834	1699	2800	3050	1250	3025	2722	2804	3070	1269	1147	1210	1516	1171	2518	2221	926	40857
2020-01-26	12:00:00	3433	4010	2146	1916	3127	3277	1368	3289	3189	3156	3509	1655	1521	1485	1762	1325	3138	2634	1072	47012
2020-01-26	13:00:00	3738	4432	2266	2291	3350	3826	1561	3664	3600	3404	3818	1961	1764	1698	2086	1633	3561	3026	1216	52895
2020-01-26	14:00:00	3705	4611	2228	2276	3439	4096	1718	4051	3993	3429	3714	1945	1868	1737	2266	1703	3863	3264	1265	55171
2020-01-26	15:00:00	3932	4582	2373	2316	3475	4166	1521	3906	3861	3380	3822	1872	1838	1758	2117	1687	3795	3171	1253	54825
2020-01-26	16:00:00	4064	4842	2360	2376	3551	4209	1720	4157	3942	3583	3849	2117	1915	1709	2197	1711	4055	3390	1319	57066
2020-01-26	17:00:00	3848	4575	2212	2216	3442	4216	1733	4111	3683	3441	3907	2074	1902	1732	2238	1627	3863	3350	1374	55544
2020-01-26	18:00:00	3614	4275	2088	2039	3326	3824	1565	3694	3414	3331	3567	1820	1737	1585	1928	1440	3603	3012	1196	51058
2020-01-26	19:00:00	3775	4810	2150	2125	3419	3948	1539	3799	3722	3391	3770	1958	1763	1680	2048	1452	3686	3024	1253	53312
2020-01-26	20:00:00	3524	4109	1976	1956	3242	3630	1404	3446	3407	3168	3514	1832	1663	1601	1832	1201	3281	2833	1378	48997
2020-01-26	21:00:00	2986	3358	1635	1555	2443	2885	1081	2792	2612	2427	2902	1367	1186	1218	1428	826	2685	2157	1270	38813
2020-01-26	22:00:00	2452	3060	1389	1195	1979	2116	740	1973	2233	1925	2426	1006	910	973	1197	637	1973	1592	1092	30868
2020-01-26	23:00:00	1738	1988	1086	799	1352	1515	510	1378	1491	1333	1699	754	622	677	888	451	1221	1080	786	21368
2020-01-27	00:00:00	1038	1158	695	484	742	938	227	901	778	742	1007	435	341	422	531	294	666	528	552	12479
2020-01-27	01:00:00	637	731	426	275	432	602	129	567	485	426	654	232	178	224	320	224	378	313	556	7789
2020-01-27	02:00:00	378	434	278	197	231	359	87	317	267	228	405	150	95	162	219	83	215	178	646	4929
2020-01-27	03:00:00	290	309	190	131	213	293	91	262	227	214	309	123	82	115	139	56	181	156	824	4205
2020-01-27	04:00:00	303	374	188	145	225	246	112	234	274	234	341	114	70	102	148	104	215	169	759	4357
2020-01-27	05:00:00	493	660	371	246	496	505	282	453	495	483	587	230	176	167	305	280	392	440	637	7698
[truncated: 3,740 more rows]
